# Supplementary material for: Transcriptomic and glycomic analyses highlight pathway-specific glycosylation alterations unique to Alzheimer’s disease
Source: Sci Rep. 2023 May 15;13:7816. doi: 10.1038/s41598-023-34787-4 (PMC10185676; doi:10.1038/s41598-023-34787-4)
Supplement: Supplementary file 3 — Supplementary Information 3. [file 41598_2023_34787_MOESM3_ESM.xlsx]

## Sheet: A.Lipid-glycosylation
A: mature miRNAs targeting glycosyltransferases (GTs) for lipid glycosylation
	mature_mirna_id	gene_symbol	counts
1	hsa-let-7b-5p	B3GALNT1, B3GNT5, B4GALT6, PGAP4, PIGB, PIGM, UGCG, UGT8	8
2	hsa-miR-1-3p	A4GALT, B3GALNT1, B4GALNT1, B4GALT6, PIGA, PIGM, UGCG, UGT8	8
3	hsa-miR-210-3p	B3GALNT1, B3GNT5, B4GALT5, B4GALT6, PGAP4, PIGA, PIGV, UGT8	8
4	hsa-miR-128-3p	B3GALNT1, B3GNT5, B4GALT5, B4GALT6, PGAP4, PIGA, UGCG	7
5	hsa-miR-16-5p	B4GALT5, PIGA, PIGB, PIGV, PIGZ, UGCG, UGT8	7
6	hsa-miR-34a-5p	B3GALNT1, B4GALT5, PGAP4, PIGB, PIGM, UGCG, UGT8	7
7	hsa-miR-374a-5p	A4GALT, B3GALNT1, B3GNT5, B4GALT5, PIGV, UGCG, UGT8	7
8	hsa-let-7a-5p	B3GALNT1, B3GNT5, B4GALT5, B4GALT6, PIGM, UGCG	6
9	hsa-let-7e-5p	B3GALNT1, B3GNT5, B4GALT5, B4GALT6, PIGM, UGCG	6
10	hsa-miR-124-3p	B4GALT5, B4GALT6, PIGA, PIGM, PIGZ, UGCG	6
11	hsa-miR-147a	B3GALNT1, B4GALT5, PGAP4, PIGB, PIGZ, UGT8	6
12	hsa-miR-148a-3p	B4GALT5, B4GALT6, PGAP4, PIGA, PIGM, UGCG	6
13	hsa-miR-155-5p	B3GALNT1, B3GNT5, B4GALT5, B4GALT6, UGCG, UGT8	6
14	hsa-miR-192-5p	B3GALNT1, B3GNT5, B4GALT6, PGAP4, PIGM, UGT8	6
15	hsa-miR-21-5p	B3GALNT1, B3GNT5, B4GALT5, PGAP4, UGCG, UGT8	6
16	hsa-miR-215-5p	B3GALNT1, B3GNT5, B4GALT6, PGAP4, PIGM, UGT8	6
17	hsa-miR-23b-3p	B3GALNT1, B4GALT5, B4GALT6, PIGM, PIGV, UGCG	6
18	hsa-miR-30a-5p	B3GALNT1, B3GNT5, B4GALT5, B4GALT6, PIGA, UGCG	6
19	hsa-miR-30d-5p	B3GALNT1, B4GALT5, B4GALT6, PIGA, PIGZ, UGT8	6
20	hsa-miR-98-5p	B3GALNT1, B3GNT5, B4GALT5, B4GALT6, PIGM, UGCG	6
21	hsa-let-7f-5p	B3GALNT1, B3GNT5, B4GALT5, B4GALT6, PIGM	5
22	hsa-miR-107	B3GNT5, B4GALT5, PIGB, PIGV, UGCG	5
23	hsa-miR-129-2-3p	B3GNT5, B4GALT5, B4GALT6, PGAP4, UGCG	5
24	hsa-miR-1343-3p	A4GALT, B4GALT5, PIGA, PIGZ, UGCG	5
25	hsa-miR-148b-3p	B4GALT5, B4GALT6, PGAP4, PIGM, UGT8	5
26	hsa-miR-182-5p	B4GALT5, B4GALT6, PIGA, UGCG, UGT8	5
27	hsa-miR-191-5p	B4GALT5, B4GALT6, PIGM, PIGZ, UGCG	5
28	hsa-miR-27a-3p	B3GNT5, B4GALNT1, B4GALT5, B4GALT6, UGCG	5
29	hsa-miR-29c-3p	A4GALT, B3GNT5, B4GALT5, PIGA, PIGV	5
30	hsa-miR-429	B3GNT5, PGAP4, PIGV, PIGZ, UGCG	5
31	hsa-let-7c-5p	B3GALNT1, B3GNT5, B4GALT6, PIGM	4
32	hsa-let-7g-5p	B3GNT5, B4GALT5, B4GALT6, PIGM	4
33	hsa-let-7i-5p	B3GALNT1, B3GNT5, B4GALT6, PIGM	4
34	hsa-miR-101-3p	B4GALT6, PGAP4, PIGM, UGCG	4
35	hsa-miR-103a-3p	B4GALT5, PIGA, PIGB, UGCG	4
36	hsa-miR-130a-3p	B4GALT5, PIGA, UGCG, UGT8	4
37	hsa-miR-181a-5p	B4GALT5, B4GALT6, UGCG, UGT8	4
38	hsa-miR-186-5p	B4GALT5, PIGM, PIGV, UGCG	4
39	hsa-miR-195-5p	B4GALNT1, PIGB, PIGV, UGCG	4
40	hsa-miR-200b-3p	A4GALT, PIGZ, UGCG, UGT8	4
41	hsa-miR-200c-3p	B3GNT5, B4GALT6, PIGZ, UGCG	4
42	hsa-miR-23a-3p	B3GALNT1, B4GALT5, B4GALT6, PIGM	4
43	hsa-miR-24-3p	B3GNT5, PGAP4, UGCG, UGT8	4
44	hsa-miR-29a-3p	B4GALT5, PIGA, PIGV, UGCG	4
45	hsa-miR-29b-3p	B3GNT5, B4GALT5, PIGA, PIGV	4
46	hsa-miR-30b-5p	B3GNT5, B4GALT5, B4GALT6, PIGA	4
47	hsa-miR-30c-5p	B3GNT5, B4GALT5, B4GALT6, PIGA	4
48	hsa-miR-30e-5p	B3GALNT1, B4GALT5, B4GALT6, PIGA	4
49	hsa-miR-335-5p	B3GNT5, B4GALT5, B4GALT6, UGCG	4
50	hsa-miR-375	B3GALNT1, B4GALT6, PIGB, UGCG	4
51	hsa-miR-376a-5p	B3GALNT1, B3GNT5, PIGA, UGCG	4
52	hsa-miR-522-5p	B4GALT5, B4GALT6, PIGM, PIGV	4
53	hsa-miR-548d-3p	B3GALNT1, B4GALT5, PGAP4, UGCG	4
54	hsa-miR-590-3p	B4GALT5, PIGA, PIGM, UGCG	4
55	hsa-miR-7-5p	B4GALT5, B4GALT6, PGAP4, PIGM	4
56	hsa-let-7d-5p	B3GNT5, B4GALT6, UGCG	3
57	hsa-miR-106a-5p	B4GALT5, B4GALT6, UGCG	3
58	hsa-miR-10b-5p	B3GNT5, PIGZ, UGCG	3
59	hsa-miR-130b-3p	B4GALT5, PIGA, UGT8	3
60	hsa-miR-130b-5p	B3GALNT1, B3GNT5, B4GALT5	3
61	hsa-miR-132-3p	B4GALT6, PGAP4, PIGM	3
62	hsa-miR-133a-3p	B4GALT5, PIGV, UGCG	3
63	hsa-miR-146a-5p	PIGB, PIGM, UGCG	3
64	hsa-miR-148b-5p	B3GNT5, B4GALT5, B4GALT6	3
65	hsa-miR-15a-5p	PIGB, PIGV, UGT8	3
66	hsa-miR-15b-5p	PIGB, PIGV, UGT8	3
67	hsa-miR-17-5p	B4GALT5, PIGM, UGCG	3
68	hsa-miR-185-5p	B4GALT5, PGAP4, UGCG	3
69	hsa-miR-190a-5p	PIGA, PIGM, UGCG	3
70	hsa-miR-19a-3p	B3GNT5, B4GALT5, UGCG	3
71	hsa-miR-19b-3p	B3GNT5, B4GALT5, UGCG	3
72	hsa-miR-20a-5p	B4GALT5, B4GALT6, UGCG	3
73	hsa-miR-20b-5p	B4GALT5, PIGM, UGCG	3
74	hsa-miR-22-3p	B4GALT5, PIGV, UGCG	3
75	hsa-miR-221-3p	B3GNT5, B4GALT5, UGCG	3
76	hsa-miR-224-5p	B3GALNT1, B4GALT5, UGCG	3
77	hsa-miR-26a-5p	B3GNT5, UGCG, UGT8	3
78	hsa-miR-26b-5p	B3GNT5, PIGA, UGT8	3
79	hsa-miR-27b-3p	B4GALNT1, B4GALT5, UGCG	3
80	hsa-miR-301a-3p	B4GALT5, PIGA, UGT8	3
81	hsa-miR-301b-3p	B4GALT5, PIGA, UGT8	3
82	hsa-miR-324-5p	PIGM, UGCG, UGT8	3
83	hsa-miR-329-3p	B4GALT5, B4GALT6, UGT8	3
84	hsa-miR-362-3p	B4GALT5, B4GALT6, UGT8	3
85	hsa-miR-3941	B4GALT5, B4GALT6, UGT8	3
86	hsa-miR-412-3p	B3GALNT1, PGAP4, UGCG	3
87	hsa-miR-454-3p	B4GALT5, PIGA, UGT8	3
88	hsa-miR-4789-3p	B4GALT5, B4GALT6, UGT8	3
89	hsa-miR-603	B4GALT5, B4GALT6, UGT8	3
90	hsa-miR-8485	B4GALT5, B4GALT6, UGT8	3
91	hsa-miR-92a-3p	B4GALT5, B4GALT6, PIGA	3
92	hsa-miR-93-5p	B4GALT5, PIGM, UGCG	3
93	hsa-miR-106b-5p	B4GALT5, UGCG	2
94	hsa-miR-1226-3p	B4GALT6, UGT8	2
95	hsa-miR-125a-5p	B3GNT5, UGCG	2
96	hsa-miR-125b-5p	B3GNT5, UGCG	2
97	hsa-miR-135b-3p	B4GALT5, PGAP4	2
98	hsa-miR-137	B4GALT6, UGCG	2
99	hsa-miR-141-5p	B4GALT5, B4GALT6	2
100	hsa-miR-152-3p	B4GALT5, PGAP4	2
101	hsa-miR-16-1-3p	PIGA, PIGM	2
102	hsa-miR-17-3p	B3GNT5, UGCG	2
103	hsa-miR-181a-2-3p	B3GNT5, B4GALT5	2
104	hsa-miR-181c-5p	B4GALT5, UGCG	2
105	hsa-miR-1827	B4GALNT1, PGAP4	2
106	hsa-miR-193b-3p	A4GALT, PIGA	2
107	hsa-miR-194-5p	A4GALT, UGT8	2
108	hsa-miR-205-5p	B4GALT5, B4GALT6	2
109	hsa-miR-21-3p	B3GNT5, UGCG	2
110	hsa-miR-2114-5p	B4GALT5, B4GALT6	2
111	hsa-miR-217	PGAP4, PIGM	2
112	hsa-miR-218-5p	B4GALT6, UGT8	2
113	hsa-miR-22-5p	B4GALT5, UGT8	2
114	hsa-miR-2355-5p	PGAP4, PIGA	2
115	hsa-miR-27a-5p	B3GNT5, B4GALT5	2
116	hsa-miR-3194-3p	PIGM, UGCG	2
117	hsa-miR-320a	B4GALT5, UGCG	2
118	hsa-miR-320b	B4GALT5, UGCG	2
119	hsa-miR-320c	B4GALT5, UGCG	2
120	hsa-miR-320d	B4GALT5, UGCG	2
121	hsa-miR-326	A4GALT, PIGA	2
122	hsa-miR-335-3p	UGCG, UGT8	2
123	hsa-miR-33a-5p	B3GALNT1, UGCG	2
124	hsa-miR-340-5p	B4GALT5, UGCG	2
125	hsa-miR-342-3p	B4GALT5, UGCG	2
126	hsa-miR-361-5p	PGAP4, UGT8	2
127	hsa-miR-3613-3p	B4GALT6, UGCG	2
128	hsa-miR-3646	UGCG, UGT8	2
129	hsa-miR-372-3p	A4GALT, PIGA	2
130	hsa-miR-373-3p	A4GALT, PIGA	2
131	hsa-miR-449a	PGAP4, UGCG	2
132	hsa-miR-449b-5p	B3GNT5, PGAP4	2
133	hsa-miR-483-3p	A4GALT, PIGM	2
134	hsa-miR-484	B4GALT5, PIGM	2
135	hsa-miR-489-3p	B3GALNT1, B4GALT5	2
136	hsa-miR-491-5p	B4GALT5, UGCG	2
137	hsa-miR-5011-5p	B4GALT6, PGAP4	2
138	hsa-miR-503-5p	B4GALT5, PIGB	2
139	hsa-miR-508-5p	B4GALT5, UGCG	2
140	hsa-miR-5094	PGAP4, PIGM	2
141	hsa-miR-5096	PIGM, UGCG	2
142	hsa-miR-513b-5p	B4GALT5, PGAP4	2
143	hsa-miR-520c-3p	A4GALT, PIGA	2
144	hsa-miR-548ac	B3GALNT1, UGCG	2
145	hsa-miR-548bb-3p	B3GALNT1, UGCG	2
146	hsa-miR-548h-3p	B3GALNT1, UGCG	2
147	hsa-miR-548n	B4GALT6, UGT8	2
148	hsa-miR-548o-3p	B3GNT5, UGT8	2
149	hsa-miR-548p	B3GALNT1, PIGA	2
150	hsa-miR-548z	B3GALNT1, UGCG	2
151	hsa-miR-5683	PGAP4, UGCG	2
152	hsa-miR-590-5p	PGAP4, UGCG	2
153	hsa-miR-6504-3p	PIGV, UGCG	2
154	hsa-miR-659-3p	B4GALT5, UGCG	2
155	hsa-miR-664a-3p	PIGB, UGT8	2
156	hsa-miR-6731-5p	B4GALT5, PGAP4	2
157	hsa-miR-6734-3p	B4GALT6, PGAP4	2
158	hsa-miR-6754-3p	B3GALNT1, PGAP4	2
159	hsa-miR-6778-3p	PIGM, PIGV	2
160	hsa-miR-6845-3p	A4GALT, PIGA	2
161	hsa-miR-7111-3p	A4GALT, UGT8	2
162	hsa-miR-8085	B4GALT5, PGAP4	2
163	hsa-miR-877-3p	B3GNT5, UGT8	2
164	hsa-miR-9-5p	PIGB, PIGM	2
165	hsa-miR-92a-1-5p	B4GALT5, PIGZ	2
166	hsa-miR-939-5p	B4GALT5, UGCG	2
167	hsa-miR-942-5p	B3GALNT1, UGCG	2
168	hsa-miR-96-5p	PGAP4, UGCG	2
169	hsa-let-7a-3p	B4GALT5	1
170	hsa-let-7i-3p	B4GALT5	1
171	hsa-miR-1-5p	PIGM	1
172	hsa-miR-103a-2-5p	PIGV	1
173	hsa-miR-10a-5p	B3GNT5	1
174	hsa-miR-10b-3p	UGCG	1
175	hsa-miR-1197	UGT8	1
176	hsa-miR-1200	UGT8	1
177	hsa-miR-1202	B4GALT5	1
178	hsa-miR-122-5p	B4GALT6	1
179	hsa-miR-1224-5p	B4GALT5	1
180	hsa-miR-1225-5p	B4GALT5	1
181	hsa-miR-1227-3p	UGT8	1
182	hsa-miR-1237-3p	B4GALT6	1
183	hsa-miR-1245a	UGCG	1
184	hsa-miR-1246	UGCG	1
185	hsa-miR-1248	B4GALT6	1
186	hsa-miR-1249-5p	PGAP4	1
187	hsa-miR-1252-3p	UGCG	1
188	hsa-miR-125b-2-3p	B4GALT5	1
189	hsa-miR-126-5p	UGT8	1
190	hsa-miR-1260b	UGT8	1
191	hsa-miR-1264	PIGM	1
192	hsa-miR-1265	B4GALT5	1
193	hsa-miR-127-5p	UGCG	1
194	hsa-miR-1273f	B4GALT5	1
195	hsa-miR-1273h-3p	UGCG	1
196	hsa-miR-1276	PIGB	1
197	hsa-miR-1277-5p	UGT8	1
198	hsa-miR-1285-5p	PGAP4	1
199	hsa-miR-1289	PIGM	1
200	hsa-miR-129-1-3p	UGCG	1
201	hsa-miR-129-5p	UGCG	1
202	hsa-miR-1296-5p	B3GNT5	1
203	hsa-miR-1305	PIGM	1
204	hsa-miR-130a-5p	PIGM	1
205	hsa-miR-1343-5p	B4GALT5	1
206	hsa-miR-138-5p	PIGZ	1
207	hsa-miR-139-3p	B4GALT5	1
208	hsa-miR-140-3p	B4GALT5	1
209	hsa-miR-141-3p	B4GALT6	1
210	hsa-miR-144-3p	UGCG	1
211	hsa-miR-144-5p	PIGA	1
212	hsa-miR-145-5p	UGCG	1
213	hsa-miR-146b-5p	PIGB	1
214	hsa-miR-147b	B4GALT5	1
215	hsa-miR-148a-5p	B3GNT5	1
216	hsa-miR-149-3p	B4GALT5	1
217	hsa-miR-149-5p	PIGB	1
218	hsa-miR-150-5p	PIGM	1
219	hsa-miR-151a-3p	UGCG	1
220	hsa-miR-181a-3p	B4GALT5	1
221	hsa-miR-181b-5p	B4GALT5	1
222	hsa-miR-181c-3p	PIGM	1
223	hsa-miR-181d-5p	B4GALT5	1
224	hsa-miR-183-5p	B4GALT5	1
225	hsa-miR-186-3p	PIGM	1
226	hsa-miR-18a-3p	PIGM	1
227	hsa-miR-190a-3p	B4GALT6	1
228	hsa-miR-190b	PIGM	1
229	hsa-miR-191-3p	B4GALT5	1
230	hsa-miR-1910-5p	B4GALT5	1
231	hsa-miR-1913	PIGM	1
232	hsa-miR-1914-3p	B4GALT5	1
233	hsa-miR-192-3p	PIGM	1
234	hsa-miR-196a-3p	UGCG	1
235	hsa-miR-196a-5p	UGCG	1
236	hsa-miR-197-3p	UGCG	1
237	hsa-miR-199a-3p	UGCG	1
238	hsa-miR-199b-3p	UGCG	1
239	hsa-miR-19a-5p	UGCG	1
240	hsa-miR-19b-1-5p	UGCG	1
241	hsa-miR-200a-3p	B4GALT6	1
242	hsa-miR-200b-5p	UGT8	1
243	hsa-miR-203a-3p	PIGV	1
244	hsa-miR-204-3p	A4GALT	1
245	hsa-miR-204-5p	B4GALT5	1
246	hsa-miR-20a-3p	UGT8	1
247	hsa-miR-212-5p	PIGM	1
248	hsa-miR-216a-3p	UGCG	1
249	hsa-miR-219a-2-3p	UGCG	1
250	hsa-miR-219b-3p	UGCG	1
251	hsa-miR-221-5p	UGCG	1
252	hsa-miR-222-3p	UGCG	1
253	hsa-miR-223-5p	UGCG	1
254	hsa-miR-224-3p	B4GALT6	1
255	hsa-miR-2278	B4GALT5	1
256	hsa-miR-23c	PIGM	1
257	hsa-miR-2467-3p	UGCG	1
258	hsa-miR-25-3p	PIGA	1
259	hsa-miR-2682-5p	PGAP4	1
260	hsa-miR-296-3p	UGCG	1
261	hsa-miR-299-3p	B4GALT5	1
262	hsa-miR-29a-5p	B4GALT5	1
263	hsa-miR-302a-3p	PIGA	1
264	hsa-miR-302b-3p	PIGA	1
265	hsa-miR-302c-3p	PIGA	1
266	hsa-miR-302d-3p	PIGA	1
267	hsa-miR-302e	PIGA	1
268	hsa-miR-3074-3p	PIGM	1
269	hsa-miR-30a-3p	B4GALT5	1
270	hsa-miR-30d-3p	B4GALT5	1
271	hsa-miR-30e-3p	B4GALT5	1
272	hsa-miR-3117-3p	UGT8	1
273	hsa-miR-3120-3p	UGCG	1
274	hsa-miR-3124-3p	B3GALNT1	1
275	hsa-miR-3136-3p	UGCG	1
276	hsa-miR-3150a-3p	B4GALT5	1
277	hsa-miR-3151-3p	UGT8	1
278	hsa-miR-3151-5p	B4GALT5	1
279	hsa-miR-3159	PIGV	1
280	hsa-miR-3174	PIGB	1
281	hsa-miR-3175	B4GALT5	1
282	hsa-miR-3183	A4GALT	1
283	hsa-miR-3192-5p	A4GALT	1
284	hsa-miR-3198	PIGM	1
285	hsa-miR-32-5p	PIGA	1
286	hsa-miR-3200-5p	B4GALT6	1
287	hsa-miR-324-3p	PIGM	1
288	hsa-miR-328-3p	UGCG	1
289	hsa-miR-330-3p	PIGZ	1
290	hsa-miR-330-5p	A4GALT	1
291	hsa-miR-331-3p	B4GALT5	1
292	hsa-miR-331-5p	PIGM	1
293	hsa-miR-338-3p	B3GNT5	1
294	hsa-miR-33b-5p	UGCG	1
295	hsa-miR-342-5p	B4GALT6	1
296	hsa-miR-34b-3p	B4GALT5	1
297	hsa-miR-34b-5p	PGAP4	1
298	hsa-miR-34c-5p	PGAP4	1
299	hsa-miR-3606-3p	PIGA	1
300	hsa-miR-3607-3p	B4GALT6	1
301	hsa-miR-3609	UGCG	1
302	hsa-miR-3612	B4GALNT1	1
303	hsa-miR-3613-5p	B4GALT5	1
304	hsa-miR-3615	B3GNT5	1
305	hsa-miR-3617-5p	B4GALT5	1
306	hsa-miR-3653-3p	UGT8	1
307	hsa-miR-3658	UGT8	1
308	hsa-miR-3660	B4GALNT1	1
309	hsa-miR-3662	UGT8	1
310	hsa-miR-3666	PIGA	1
311	hsa-miR-3667-3p	B4GALT6	1
312	hsa-miR-3678-3p	UGCG	1
313	hsa-miR-3681-3p	UGCG	1
314	hsa-miR-3685	A4GALT	1
315	hsa-miR-3687	PGAP4	1
316	hsa-miR-3689a-5p	PIGA	1
317	hsa-miR-3689b-5p	PIGA	1
318	hsa-miR-3689e	PIGA	1
319	hsa-miR-3689f	PIGA	1
320	hsa-miR-369-3p	UGCG	1
321	hsa-miR-3692-3p	PGAP4	1
322	hsa-miR-374a-3p	PGAP4	1
323	hsa-miR-376a-3p	PIGM	1
324	hsa-miR-376b-3p	PIGM	1
325	hsa-miR-377-3p	B4GALT6	1
326	hsa-miR-377-5p	PGAP4	1
327	hsa-miR-378a-5p	UGT8	1
328	hsa-miR-382-5p	B3GALNT1	1
329	hsa-miR-3911	PGAP4	1
330	hsa-miR-3919	UGCG	1
331	hsa-miR-409-3p	B4GALT5	1
332	hsa-miR-411-3p	PIGM	1
333	hsa-miR-424-5p	B4GALT5	1
334	hsa-miR-425-5p	B4GALT6	1
335	hsa-miR-4275	PGAP4	1
336	hsa-miR-4279	A4GALT	1
337	hsa-miR-4284	UGCG	1
338	hsa-miR-4293	B4GALNT1	1
339	hsa-miR-4294	PIGM	1
340	hsa-miR-4295	PIGA	1
341	hsa-miR-4302	PGAP4	1
342	hsa-miR-4306	B4GALT5	1
343	hsa-miR-4309	PIGM	1
344	hsa-miR-431-5p	PIGM	1
345	hsa-miR-4314	A4GALT	1
346	hsa-miR-432-5p	UGT8	1
347	hsa-miR-4419a	PGAP4	1
348	hsa-miR-4429	B4GALT5	1
349	hsa-miR-4436b-5p	PGAP4	1
350	hsa-miR-4442	PGAP4	1
351	hsa-miR-4447	B4GALT5	1
352	hsa-miR-4453	PIGM	1
353	hsa-miR-4454	UGT8	1
354	hsa-miR-4472	B4GALT5	1
355	hsa-miR-4474-3p	PGAP4	1
356	hsa-miR-4477a	UGT8	1
357	hsa-miR-4482-3p	UGCG	1
358	hsa-miR-4495	B4GALT5	1
359	hsa-miR-4497	UGT8	1
360	hsa-miR-449c-5p	PGAP4	1
361	hsa-miR-450b-5p	UGCG	1
362	hsa-miR-4510	PGAP4	1
363	hsa-miR-4524b-3p	B4GALT5	1
364	hsa-miR-4525	B4GALT5	1
365	hsa-miR-4526	B4GALNT1	1
366	hsa-miR-4538	PIGM	1
367	hsa-miR-4639-3p	B3GALNT1	1
368	hsa-miR-4644	B4GALT5	1
369	hsa-miR-4645-3p	B4GALNT1	1
370	hsa-miR-4646-5p	A4GALT	1
371	hsa-miR-4659a-3p	UGT8	1
372	hsa-miR-4659b-3p	UGT8	1
373	hsa-miR-4678	PIGM	1
374	hsa-miR-4684-3p	UGCG	1
375	hsa-miR-4685-3p	B4GALT5	1
376	hsa-miR-4687-3p	PGAP4	1
377	hsa-miR-4695-3p	PGAP4	1
378	hsa-miR-4696	PIGA	1
379	hsa-miR-4698	B3GNT5	1
380	hsa-miR-4701-3p	PGAP4	1
381	hsa-miR-4707-3p	PIGM	1
382	hsa-miR-4719	PGAP4	1
383	hsa-miR-4723-3p	A4GALT	1
384	hsa-miR-4740-3p	PIGV	1
385	hsa-miR-4746-5p	PIGA	1
386	hsa-miR-4753-3p	B3GALNT1	1
387	hsa-miR-4757-5p	PIGM	1
388	hsa-miR-4764-5p	B4GALT5	1
389	hsa-miR-4773	PGAP4	1
390	hsa-miR-4775	PIGM	1
391	hsa-miR-4789-5p	B4GALT6	1
392	hsa-miR-4793-3p	B4GALT5	1
393	hsa-miR-4795-3p	PIGM	1
394	hsa-miR-4796-3p	UGCG	1
395	hsa-miR-4797-3p	UGCG	1
396	hsa-miR-4797-5p	UGCG	1
397	hsa-miR-4802-5p	PIGM	1
398	hsa-miR-487a-3p	UGT8	1
399	hsa-miR-488-3p	B4GALT5	1
400	hsa-miR-492	PGAP4	1
401	hsa-miR-493-5p	PIGA	1
402	hsa-miR-495-3p	B4GALT6	1
403	hsa-miR-497-3p	UGCG	1
404	hsa-miR-497-5p	B4GALT5	1
405	hsa-miR-5004-3p	PIGM	1
406	hsa-miR-5009-3p	PIGA	1
407	hsa-miR-5010-3p	PIGM	1
408	hsa-miR-502-3p	B4GALT5	1
409	hsa-miR-505-5p	B4GALT5	1
410	hsa-miR-5095	PIGV	1
411	hsa-miR-510-5p	UGCG	1
412	hsa-miR-511-3p	UGCG	1
413	hsa-miR-512-5p	UGCG	1
414	hsa-miR-513a-3p	PIGA	1
415	hsa-miR-513a-5p	UGCG	1
416	hsa-miR-513c-3p	PIGA	1
417	hsa-miR-513c-5p	B4GALT5	1
418	hsa-miR-516b-5p	B4GALT5	1
419	hsa-miR-518a-3p	B4GALT5	1
420	hsa-miR-5193	A4GALT	1
421	hsa-miR-5195-5p	B4GALT5	1
422	hsa-miR-519a-3p	PIGA	1
423	hsa-miR-519b-3p	PIGA	1
424	hsa-miR-519c-3p	PIGA	1
425	hsa-miR-519d-3p	UGCG	1
426	hsa-miR-520a-3p	PIGA	1
427	hsa-miR-520b	PIGA	1
428	hsa-miR-520d-3p	PIGA	1
429	hsa-miR-520e	PIGA	1
430	hsa-miR-526b-3p	UGCG	1
431	hsa-miR-532-3p	B4GALT5	1
432	hsa-miR-539-3p	UGT8	1
433	hsa-miR-545-5p	UGCG	1
434	hsa-miR-548ae-3p	UGCG	1
435	hsa-miR-548ah-3p	UGCG	1
436	hsa-miR-548ah-5p	UGCG	1
437	hsa-miR-548aj-3p	UGCG	1
438	hsa-miR-548am-3p	UGCG	1
439	hsa-miR-548aq-3p	UGCG	1
440	hsa-miR-548az-5p	UGCG	1
441	hsa-miR-548b-3p	B4GALT5	1
442	hsa-miR-548e-5p	PIGA	1
443	hsa-miR-548j-3p	UGCG	1
444	hsa-miR-548l	UGCG	1
445	hsa-miR-548t-5p	UGCG	1
446	hsa-miR-548x-3p	UGCG	1
447	hsa-miR-551b-5p	B4GALT5	1
448	hsa-miR-552-3p	PIGV	1
449	hsa-miR-5591-3p	UGCG	1
450	hsa-miR-561-5p	B4GALT5	1
451	hsa-miR-5691	PIGM	1
452	hsa-miR-5692a	PIGA	1
453	hsa-miR-574-5p	UGT8	1
454	hsa-miR-575	B4GALT5	1
455	hsa-miR-576-3p	UGCG	1
456	hsa-miR-579-3p	UGCG	1
457	hsa-miR-586	UGCG	1
458	hsa-miR-587	PIGM	1
459	hsa-miR-589-5p	PIGB	1
460	hsa-miR-599	PIGM	1
461	hsa-miR-6076	PGAP4	1
462	hsa-miR-6083	B3GALNT1	1
463	hsa-miR-6127	PGAP4	1
464	hsa-miR-6129	PGAP4	1
465	hsa-miR-6130	PGAP4	1
466	hsa-miR-6133	PGAP4	1
467	hsa-miR-619-5p	A4GALT	1
468	hsa-miR-627-3p	PIGM	1
469	hsa-miR-633	UGCG	1
470	hsa-miR-641	B4GALT5	1
471	hsa-miR-644a	PGAP4	1
472	hsa-miR-6499-3p	PGAP4	1
473	hsa-miR-650	B4GALNT1	1
474	hsa-miR-6501-3p	UGCG	1
475	hsa-miR-6506-5p	A4GALT	1
476	hsa-miR-6509-3p	PGAP4	1
477	hsa-miR-6511a-3p	PGAP4	1
478	hsa-miR-6511b-3p	PGAP4	1
479	hsa-miR-6514-5p	PIGM	1
480	hsa-miR-6515-5p	PGAP4	1
481	hsa-miR-652-3p	PGAP4	1
482	hsa-miR-653-5p	B4GALT5	1
483	hsa-miR-654-5p	UGCG	1
484	hsa-miR-660-5p	UGCG	1
485	hsa-miR-671-5p	B4GALT6	1
486	hsa-miR-6742-5p	B4GALT5	1
487	hsa-miR-6744-3p	PIGM	1
488	hsa-miR-6760-5p	PGAP4	1
489	hsa-miR-6763-5p	B4GALT5	1
490	hsa-miR-6769b-3p	A4GALT	1
491	hsa-miR-6773-3p	UGCG	1
492	hsa-miR-6780a-3p	UGT8	1
493	hsa-miR-6784-3p	PGAP4	1
494	hsa-miR-6794-3p	B3GALNT1	1
495	hsa-miR-6796-5p	B4GALT5	1
496	hsa-miR-6797-3p	PGAP4	1
497	hsa-miR-6797-5p	PGAP4	1
498	hsa-miR-6805-3p	PIGM	1
499	hsa-miR-6807-3p	PGAP4	1
500	hsa-miR-6808-5p	B4GALNT1	1
501	hsa-miR-6809-3p	B3GALNT1	1
502	hsa-miR-6817-3p	A4GALT	1
503	hsa-miR-6825-5p	B4GALT5	1
504	hsa-miR-6830-5p	B4GALT5	1
505	hsa-miR-6837-3p	B3GALNT1	1
506	hsa-miR-6849-3p	B4GALNT1	1
507	hsa-miR-6862-3p	PGAP4	1
508	hsa-miR-6868-3p	B4GALT6	1
509	hsa-miR-6875-3p	UGT8	1
510	hsa-miR-6878-3p	PIGM	1
511	hsa-miR-6881-3p	UGT8	1
512	hsa-miR-6881-5p	B4GALT5	1
513	hsa-miR-6888-5p	B4GALT5	1
514	hsa-miR-6893-5p	B4GALNT1	1
515	hsa-miR-7-1-3p	B4GALT5	1
516	hsa-miR-7151-3p	PIGV	1
517	hsa-miR-7155-3p	UGCG	1
518	hsa-miR-7159-3p	UGCG	1
519	hsa-miR-744-3p	UGCG	1
520	hsa-miR-758-3p	PIGM	1
521	hsa-miR-760	B4GALNT1	1
522	hsa-miR-766-3p	UGCG	1
523	hsa-miR-769-3p	B4GALNT1	1
524	hsa-miR-769-5p	UGCG	1
525	hsa-miR-7844-5p	B4GALT5	1
526	hsa-miR-7847-3p	PGAP4	1
527	hsa-miR-7974	PGAP4	1
528	hsa-miR-8057	UGCG	1
529	hsa-miR-8062	UGCG	1
530	hsa-miR-8066	UGCG	1
531	hsa-miR-8068	UGCG	1
532	hsa-miR-8076	PIGM	1
533	hsa-miR-8079	UGCG	1
534	hsa-miR-873-3p	B4GALT5	1
535	hsa-miR-890	B3GALNT1	1
536	hsa-miR-9-3p	B4GALT6	1
537	hsa-miR-924	PIGM	1
538	hsa-miR-935	UGCG	1
539	hsa-miR-940	B4GALNT1	1
540	hsa-miR-941	UGCG	1
541	hsa-miR-944	PIGB	1
542	hsa-miR-99b-5p	UGCG	1

## Sheet: B.N-Glycosylation
B: mature miRNAs targeting glycosyltransferases (GTs) for N-glycosylation
	mature_mirna_id	gene_symbol	counts
1	hsa-miR-1-3p	ALG1, ALG10, ALG10B, ALG11, ALG12, ALG13, ALG14, ALG2, ALG3, ALG5, ALG6, ALG9, DPAGT1, DPM1, FUT8, MGAT1, MGAT2, MGAT4B, MGAT5, UGGT1, UGGT2	21
2	hsa-miR-124-3p	ALG1, ALG10, ALG10B, ALG13, ALG14, ALG2, ALG3, ALG5, ALG6, DPAGT1, DPM1, FUT8, MGAT1, MGAT2, MGAT4A, STT3A	16
3	hsa-miR-129-2-3p	ALG1, ALG14, ALG3, ALG5, FUT8, MGAT1, MGAT4A, MGAT5, STT3A, STT3B, UGGT1	11
4	hsa-miR-16-5p	ALG13, ALG2, ALG3, ALG5, ALG8, DPM1, FUT8, MGAT4A, MGAT4B, STT3A, STT3B	11
5	hsa-miR-26a-5p	ALG1, ALG10B, ALG14, ALG9, FUT8, MGAT2, MGAT4A, STT3A, STT3B, UGGT1	10
6	hsa-let-7b-5p	ALG10B, ALG3, ALG5, ALG8, FUT8, MGAT4A, MGAT5, STT3B, UGGT2	9
7	hsa-miR-103a-3p	ALG2, ALG3, ALG6, DPM1, MGAT1, MGAT2, MGAT5, STT3A	8
8	hsa-miR-146a-5p	ALG1, ALG10, ALG10B, ALG13, FUT8, MGAT3, MGAT4A, UGGT1	8
9	hsa-miR-26b-5p	ALG1, ALG3, ALG9, DPM1, FUT8, MGAT4A, STT3B, UGGT1	8
10	hsa-miR-34a-5p	ALG1, ALG13, ALG3, DPAGT1, FUT8, MGAT4A, MGAT4B, STT3A	8
11	hsa-miR-1343-3p	ALG1, ALG14, FUT8, MGAT3, MGAT5, UGGT1, UGGT2	7
12	hsa-miR-200b-3p	ALG13, FUT8, MGAT2, MGAT3, MGAT4A, MGAT4B, STT3A	7
13	hsa-miR-522-5p	DPAGT1, FUT8, MGAT1, MGAT4B, STT3A, STT3B, UGGT1	7
14	hsa-miR-7-5p	ALG14, ALG3, ALG6, ALG9, DPAGT1, MGAT2, MGAT4B	7
15	hsa-let-7e-5p	ALG13, ALG3, ALG8, MGAT4A, MGAT4B, UGGT1	6
16	hsa-miR-101-3p	ALG14, ALG3, MGAT3, MGAT4A, MGAT4C, MGAT5	6
17	hsa-miR-107	ALG3, MGAT1, MGAT2, MGAT4C, MGAT5, STT3A	6
18	hsa-miR-155-5p	FUT8, MGAT2, MGAT3, MGAT5, STT3A, UGGT2	6
19	hsa-miR-195-5p	ALG2, MGAT4A, MGAT4B, MGAT4C, MGAT5, STT3A	6
20	hsa-miR-23b-3p	ALG10, DPAGT1, MGAT2, MGAT4B, MGAT5, STT3B	6
21	hsa-miR-30b-5p	ALG10, ALG13, ALG9, MGAT1, MGAT2, STT3B	6
22	hsa-miR-30c-5p	ALG10, ALG13, ALG9, MGAT1, MGAT2, STT3B	6
23	hsa-miR-374a-5p	ALG1, ALG6, DPAGT1, DPM1, FUT8, MGAT4B	6
24	hsa-miR-766-3p	ALG10, ALG14, ALG9, MGAT5, STT3B, UGGT1	6
25	hsa-let-7b-3p	ALG10B, MGAT4C, MGAT5	3
26	hsa-let-7d-5p	ALG3, ALG8, MGAT1, MGAT4A, STT3B	5
27	hsa-let-7f-5p	ALG3, ALG8, DPAGT1, MGAT4A, MGAT5	5
28	hsa-let-7g-5p	ALG3, ALG8, DPAGT1, MGAT4A, MGAT5	5
29	hsa-miR-122-5p	ALG1, ALG14, FUT8, MGAT1, STT3B	5
30	hsa-miR-128-3p	ALG14, ALG8, FUT8, MGAT4A, MGAT5	5
31	hsa-miR-181a-5p	ALG10B, MGAT2, MGAT5, STT3A, STT3B	5
32	hsa-miR-182-5p	ALG13, ALG9, FUT8, MGAT5, UGGT2	5
33	hsa-miR-205-5p	ALG5, ALG9, DPM1, MGAT4A, MGAT4B	5
34	hsa-miR-20a-5p	ALG13, ALG2, ALG9, STT3A, STT3B	5
35	hsa-miR-22-5p	ALG6, MGAT1, MGAT2, MGAT4B, STT3A	5
36	hsa-miR-24-3p	ALG1, ALG10B, ALG2, ALG5, MGAT4A	5
37	hsa-miR-27a-3p	ALG2, ALG8, ALG9, MGAT4A, UGGT1	5
38	hsa-miR-423-5p	ALG10B, ALG14, ALG3, MGAT1, MGAT4B	5
39	hsa-miR-424-5p	DPAGT1, MGAT1, MGAT4A, MGAT4B, STT3A	5
40	hsa-miR-425-5p	DPAGT1, MGAT4A, STT3A, STT3B, UGGT1	5
41	hsa-miR-429	ALG13, ALG2, ALG8, MGAT4A, UGGT2	5
42	hsa-miR-484	MGAT4B, MGAT5, STT3A, UGGT2	4
43	hsa-miR-590-3p	ALG10B, ALG13, MGAT4A, STT3B, UGGT1	5
44	hsa-miR-6499-3p	ALG1, ALG14, ALG9, MGAT1, UGGT1	5
45	hsa-miR-98-5p	ALG3, ALG8, DPAGT1, MGAT4A, MGAT5	5
46	hsa-let-7a-3p	ALG10B, MGAT4C	2
47	hsa-let-7a-5p	ALG3, ALG8, MGAT1, MGAT4A	4
48	hsa-let-7f-1-3p	ALG10B, MGAT4C	2
49	hsa-let-7i-5p	ALG3, ALG8, MGAT4A, MGAT5	4
50	hsa-miR-106b-5p	ALG13, ALG2, ALG9, STT3B	4
51	hsa-miR-1277-5p	ALG10B, MGAT4C	2
52	hsa-miR-130b-3p	ALG12, ALG14, MGAT4A, STT3B	4
53	hsa-miR-141-3p	ALG2, ALG9, DPAGT1, MGAT4A	4
54	hsa-miR-143-5p	ALG1, ALG14, MGAT1, UGGT1	4
55	hsa-miR-147a	ALG10, MGAT4A, UGGT1, UGGT2	4
56	hsa-miR-15a-5p	ALG2, MGAT4A, MGAT4B, STT3A	4
57	hsa-miR-15b-5p	MGAT4A, MGAT4B, STT3A, STT3B	4
58	hsa-miR-181b-5p	DPM1, MGAT2, STT3A, STT3B	4
59	hsa-miR-183-5p	ALG10B, FUT8, MGAT5, STT3A	4
60	hsa-miR-186-5p	ALG10, ALG10B, STT3A, STT3B	4
61	hsa-miR-190a-3p	ALG10B, MGAT4C	2
62	hsa-miR-196a-5p	ALG8, ALG9, DPM1, MGAT4B	4
63	hsa-miR-19a-3p	ALG1, ALG2, MGAT4A, STT3B	4
64	hsa-miR-210-3p	ALG10, ALG13, MGAT3, MGAT4A	4
65	hsa-miR-221-5p	ALG14, FUT8, MGAT1, MGAT5	4
66	hsa-miR-224-5p	MGAT4A, MGAT4B, MGAT5, UGGT1	4
67	hsa-miR-29a-3p	ALG13, FUT8, MGAT4A, STT3B	4
68	hsa-miR-29c-3p	ALG13, ALG6, FUT8, MGAT4A	4
69	hsa-miR-300	ALG10B, MGAT4C	2
70	hsa-miR-30a-5p	ALG10, ALG9, MGAT2, STT3B	4
71	hsa-miR-30d-5p	ALG10, ALG9, MGAT2, STT3B	4
72	hsa-miR-30e-5p	ALG10, ALG9, MGAT2, STT3B	4
73	hsa-miR-335-3p	ALG2, MGAT4C	2
74	hsa-miR-335-5p	ALG12, MGAT3, MGAT4A, UGGT1	4
75	hsa-miR-338-3p	ALG9, DPAGT1, MGAT4B, UGGT1	4
76	hsa-miR-362-3p	ALG9, MGAT1, MGAT4A, MGAT5	4
77	hsa-miR-376a-5p	ALG2, ALG9, FUT8, MGAT4A	4
78	hsa-miR-377-5p	ALG3, ALG9, STT3B, UGGT1	4
79	hsa-miR-381-3p	ALG10B, MGAT4C	2
80	hsa-miR-4459	ALG10B, ALG8, MGAT5, UGGT1	4
81	hsa-miR-4666a-3p	ALG10B, MGAT4C	2
82	hsa-miR-494-3p	ALG3, ALG8, DPM1, MGAT2	4
83	hsa-miR-496	ALG14, MGAT4C	2
84	hsa-miR-5011-5p	ALG10B, MGAT4C	2
85	hsa-miR-5698	ALG1, ALG14, MGAT1, UGGT1	4
86	hsa-miR-579-3p	ALG10B, ALG9, MGAT4A, UGGT2	4
87	hsa-miR-665	ALG10B, ALG8, MGAT5, UGGT1	4
88	hsa-miR-8485	MGAT4C, MGAT5	2
89	hsa-miR-93-5p	ALG10B, ALG13, ALG2, STT3B	4
90	hsa-miR-98-3p	ALG10B, MGAT4C	2
91	hsa-let-7c-5p	ALG8, MGAT4A, MGAT5	3
92	hsa-miR-10b-5p	FUT8, STT3A, UGGT1	3
93	hsa-miR-1247-3p	ALG9, UGGT1, UGGT2	3
94	hsa-miR-1269b	ALG10, MGAT5, STT3B	3
95	hsa-miR-1273g-3p	ALG14, ALG9, UGGT1	3
96	hsa-miR-1287-3p	MGAT4C	1
97	hsa-miR-1304-3p	ALG1, ALG2, UGGT1	3
98	hsa-miR-1305	MGAT4C	1
99	hsa-miR-17-3p	ALG3, ALG6, MGAT4B	3
100	hsa-miR-17-5p	ALG10B, ALG2, MGAT2	3
101	hsa-miR-185-5p	ALG1, ALG8, MGAT2	3
102	hsa-miR-18b-5p	ALG14, DPM1, MGAT4B	3
103	hsa-miR-191-5p	ALG2, DPM1, MGAT2	3
104	hsa-miR-192-5p	ALG10, ALG10B, UGGT1	3
105	hsa-miR-194-5p	ALG5, FUT8, MGAT4B	3
106	hsa-miR-196b-5p	ALG8, DPM1, MGAT4B	3
107	hsa-miR-19b-3p	ALG1, ALG2, MGAT4A	3
108	hsa-miR-200a-3p	ALG9, DPAGT1, MGAT4A	3
109	hsa-miR-200c-3p	ALG13, ALG8, MGAT3	3
110	hsa-miR-21-3p	ALG6, ALG9, MGAT2	3
111	hsa-miR-21-5p	ALG11, MGAT4A, UGGT1	3
112	hsa-miR-221-3p	FUT8, MGAT2, STT3A	3
113	hsa-miR-222-3p	ALG3, MGAT4B	2
114	hsa-miR-23a-3p	MGAT2, MGAT5, STT3B	3
115	hsa-miR-27a-5p	MGAT2, MGAT4B, UGGT1	3
116	hsa-miR-27b-3p	ALG8, ALG9, MGAT4A	3
117	hsa-miR-301a-3p	MGAT4A, MGAT4B, STT3B	3
118	hsa-miR-301b-3p	ALG12, MGAT4A, STT3B	3
119	hsa-miR-3065-3p	ALG3, MGAT5, UGGT2	3
120	hsa-miR-30b-3p	ALG10B, MGAT5, UGGT1	3
121	hsa-miR-30c-1-3p	ALG10B, MGAT5, UGGT1	3
122	hsa-miR-3135b	ALG1, ALG14, MGAT1	3
123	hsa-miR-3614-3p	MGAT4C	1
124	hsa-miR-377-3p	MGAT4C	1
125	hsa-miR-3924	MGAT4C	1
126	hsa-miR-410-3p	MGAT4C	1
127	hsa-miR-455-3p	ALG9, FUT8, UGGT1	3
128	hsa-miR-4666a-5p	MGAT4C	1
129	hsa-miR-4695-5p	ALG9, MGAT5, UGGT1	3
130	hsa-miR-4719	MGAT4C	1
131	hsa-miR-4722-5p	ALG10B, ALG9, UGGT1	3
132	hsa-miR-4731-3p	MGAT4C	1
133	hsa-miR-4768-3p	ALG10B, ALG9, UGGT1	3
134	hsa-miR-4786-5p	ALG10B, ALG13, ALG14	3
135	hsa-miR-4789-3p	MGAT4C	1
136	hsa-miR-4789-5p	MGAT4C	1
137	hsa-miR-4793-3p	ALG14, ALG9, UGGT1	3
138	hsa-miR-4797-5p	MGAT4C	1
139	hsa-miR-4801	MGAT4C	1
140	hsa-miR-504-3p	ALG1, ALG14, MGAT1	3
141	hsa-miR-508-5p	ALG14, ALG9, UGGT1	3
142	hsa-miR-548j-5p	ALG9, MGAT5, STT3B	3
143	hsa-miR-5584-5p	MGAT4C	1
144	hsa-miR-576-3p	ALG3, MGAT1, UGGT2	3
145	hsa-miR-607	MGAT4C	1
146	hsa-miR-641	ALG12, MGAT4A, STT3B	3
147	hsa-miR-656-3p	MGAT4C	1
148	hsa-miR-660-3p	ALG1, FUT8, UGGT1	3
149	hsa-miR-664a-3p	DPM1, MGAT4A, UGGT1	3
150	hsa-miR-664a-5p	ALG10B, ALG14, ALG2	3
151	hsa-miR-6849-3p	ALG10B, ALG14, UGGT1	3
152	hsa-miR-7160-5p	ALG10B, ALG9, UGGT1	3
153	hsa-miR-766-5p	ALG13, MGAT1, MGAT5	3
154	hsa-miR-7703	ALG14, ALG9, UGGT1	3
155	hsa-miR-873-5p	ALG2, ALG9, UGGT1	3
156	hsa-miR-891a-3p	ALG1, ALG10B, UGGT1	3
157	hsa-miR-9-5p	MGAT1, MGAT4C, UGGT1	3
158	hsa-miR-92a-3p	ALG14, ALG8, FUT8	3
159	hsa-miR-939-3p	ALG1, ALG14, UGGT1	3
160	hsa-miR-940	ALG10B, MGAT4B, UGGT1	3
161	hsa-miR-942-5p	MGAT4A, MGAT4B, UGGT1	3
162	hsa-miR-100-5p	ALG3, DPM1	2
163	hsa-miR-1273e	ALG10B, ALG9	2
164	hsa-miR-1273f	ALG1, ALG14	2
165	hsa-miR-1273h-5p	ALG10B, UGGT1	2
166	hsa-miR-1297	ALG1, UGGT1	2
167	hsa-miR-1306-5p	ALG1, UGGT1	2
168	hsa-miR-130a-3p	MGAT4A, MGAT4B	2
169	hsa-miR-130b-5p	ALG9, MGAT5	2
170	hsa-miR-148a-3p	MGAT2, UGGT1	2
171	hsa-miR-148a-5p	ALG5, MGAT4A	2
172	hsa-miR-16-2-3p	ALG11, MGAT4A	2
173	hsa-miR-181a-3p	ALG6, UGGT1	2
174	hsa-miR-181c-5p	ALG10B, STT3B	2
175	hsa-miR-1827	ALG10B, UGGT1	2
176	hsa-miR-186-3p	ALG12, MGAT1	2
177	hsa-miR-18a-5p	ALG14, MGAT4B	2
178	hsa-miR-193b-3p	ALG2, UGGT1	2
179	hsa-miR-1976	MGAT4B, UGGT2	2
180	hsa-miR-203a-3p	MGAT3, MGAT4B	2
181	hsa-miR-20a-3p	MGAT5, UGGT1	2
182	hsa-miR-20b-5p	ALG10B, ALG2	2
183	hsa-miR-2110	ALG3, STT3A	2
184	hsa-miR-214-3p	ALG3, UGGT1	2
185	hsa-miR-215-5p	ALG10, UGGT1	2
186	hsa-miR-216a-5p	ALG1, UGGT1	2
187	hsa-miR-218-5p	STT3B, UGGT2	2
188	hsa-miR-219a-2-3p	FUT8, UGGT1	2
189	hsa-miR-22-3p	ALG14, MGAT4B	2
190	hsa-miR-23a-5p	ALG9, UGGT1	2
191	hsa-miR-23b-5p	ALG9, UGGT1	2
192	hsa-miR-24-2-5p	ALG9, STT3A	2
193	hsa-miR-25-3p	ALG14, MGAT4A	2
194	hsa-miR-29a-5p	FUT8, MGAT5	2
195	hsa-miR-29b-3p	ALG13, MGAT4A	2
196	hsa-miR-30c-2-3p	ALG10B, UGGT1	2
197	hsa-miR-31-5p	ALG5, MGAT5	2
198	hsa-miR-3155a	MGAT5, UGGT2	2
199	hsa-miR-3155b	MGAT5, UGGT2	2
200	hsa-miR-3157-5p	ALG14, MGAT4A	2
201	hsa-miR-32-3p	STT3A, STT3B	2
202	hsa-miR-32-5p	ALG14, STT3A	2
203	hsa-miR-3200-3p	ALG9, FUT8	2
204	hsa-miR-324-5p	DPM1, UGGT1	2
205	hsa-miR-328-3p	ALG3, STT3A	2
206	hsa-miR-329-3p	MGAT5, UGGT1	2
207	hsa-miR-338-5p	ALG10, UGGT1	2
208	hsa-miR-340-5p	ALG10B, STT3B	2
209	hsa-miR-361-3p	ALG1, STT3B	2
210	hsa-miR-361-5p	STT3B, UGGT1	2
211	hsa-miR-3611	ALG9, STT3B	2
212	hsa-miR-3613-3p	ALG10B, MGAT3	2
213	hsa-miR-3652	ALG14, MGAT1	2
214	hsa-miR-3679-3p	ALG1, STT3A	2
215	hsa-miR-3689a-3p	ALG10B, UGGT1	2
216	hsa-miR-3689b-3p	ALG10B, UGGT1	2
217	hsa-miR-3689c	ALG10B, UGGT1	2
218	hsa-miR-374b-5p	ALG10B, STT3B	2
219	hsa-miR-375	FUT8, MGAT4A	2
220	hsa-miR-378a-3p	DPAGT1, STT3B	2
221	hsa-miR-3929	ALG10B, UGGT1	2
222	hsa-miR-4252	ALG9, UGGT1	2
223	hsa-miR-4257	ALG9, UGGT1	2
224	hsa-miR-4279	MGAT5, UGGT2	2
225	hsa-miR-431-3p	ALG9, MGAT1	2
226	hsa-miR-432-5p	FUT8, MGAT1	2
227	hsa-miR-4419b	ALG10B, UGGT1	2
228	hsa-miR-4430	ALG14, MGAT1	2
229	hsa-miR-4433a-3p	ALG10B, UGGT1	2
230	hsa-miR-4465	ALG1, UGGT1	2
231	hsa-miR-4478	ALG10B, UGGT1	2
232	hsa-miR-452-5p	ALG13, UGGT1	2
233	hsa-miR-4532	UGGT1, UGGT2	2
234	hsa-miR-454-3p	ALG13, MGAT4A	2
235	hsa-miR-4649-3p	ALG10B, UGGT1	2
236	hsa-miR-4649-5p	ALG14, ALG9	2
237	hsa-miR-4695-3p	ALG14, UGGT1	2
238	hsa-miR-4772-3p	ALG1, UGGT1	2
239	hsa-miR-4775	ALG10B, UGGT1	2
240	hsa-miR-4793-5p	ALG14, ALG9	2
241	hsa-miR-4794	ALG10B, ALG14	2
242	hsa-miR-485-5p	ALG10B, UGGT1	2
243	hsa-miR-487a-3p	ALG10B, DPM1	2
244	hsa-miR-495-3p	ALG13, MGAT4A	2
245	hsa-miR-497-5p	MGAT4B, STT3A	2
246	hsa-miR-5001-3p	MGAT5, UGGT1	2
247	hsa-miR-5008-5p	ALG8, MGAT4A	2
248	hsa-miR-503-5p	DPM1, MGAT4B	2
249	hsa-miR-5186	ALG14, UGGT1	2
250	hsa-miR-520a-5p	ALG8, MGAT2	2
251	hsa-miR-526b-5p	ALG13, ALG14	2
252	hsa-miR-548ab	ALG9, STT3B	2
253	hsa-miR-548av-5p	ALG9, MGAT1	2
254	hsa-miR-548b-5p	ALG9, STT3B	2
255	hsa-miR-548h-3p	ALG1, MGAT1	2
256	hsa-miR-548k	ALG9, MGAT1	2
257	hsa-miR-548z	ALG1, MGAT1	2
258	hsa-miR-564	MGAT4A, UGGT1	2
259	hsa-miR-5681a	ALG8, MGAT5	2
260	hsa-miR-5690	STT3B, UGGT1	2
261	hsa-miR-5693	ALG1, UGGT1	2
262	hsa-miR-589-3p	DPAGT1, MGAT4A	2
263	hsa-miR-603	ALG3, MGAT5	2
264	hsa-miR-6086	ALG9, UGGT1	2
265	hsa-miR-6512-3p	ALG14, UGGT1	2
266	hsa-miR-6516-5p	ALG9, UGGT1	2
267	hsa-miR-660-5p	ALG8, DPAGT1	2
268	hsa-miR-6720-5p	ALG14, UGGT1	2
269	hsa-miR-6729-5p	ALG14, ALG9	2
270	hsa-miR-6736-3p	ALG1, UGGT1	2
271	hsa-miR-6746-5p	ALG10B, ALG9	2
272	hsa-miR-6779-5p	ALG10B, UGGT1	2
273	hsa-miR-6780a-5p	ALG10B, UGGT1	2
274	hsa-miR-6783-3p	ALG1, UGGT1	2
275	hsa-miR-6787-3p	ALG1, UGGT1	2
276	hsa-miR-6788-5p	ALG10B, UGGT1	2
277	hsa-miR-6791-3p	UGGT1, UGGT2	2
278	hsa-miR-6807-5p	ALG14, UGGT1	2
279	hsa-miR-6808-5p	ALG10B, UGGT1	2
280	hsa-miR-6829-3p	UGGT1, UGGT2	2
281	hsa-miR-6836-3p	UGGT1, UGGT2	2
282	hsa-miR-6852-5p	ALG1, UGGT1	2
283	hsa-miR-6884-5p	ALG10B, UGGT1	2
284	hsa-miR-6890-3p	ALG1, UGGT1	2
285	hsa-miR-6893-5p	ALG10B, UGGT1	2
286	hsa-miR-7641	ALG14, UGGT1	2
287	hsa-miR-767-5p	ALG1, ALG14	2
288	hsa-miR-769-5p	ALG13, MGAT5	2
289	hsa-miR-7854-3p	ALG14, ALG8	2
290	hsa-miR-7977	ALG9, UGGT1	2
291	hsa-miR-8054	ALG9, MGAT1	2
292	hsa-miR-877-3p	ALG13, MGAT5	2
293	hsa-miR-887-5p	ALG10B, UGGT1	2
294	hsa-miR-939-5p	ALG3, MGAT4B	2
295	hsa-miR-941	MGAT1, UGGT2	2
296	hsa-let-7f-2-3p	MGAT5	1
297	hsa-miR-101-5p	FUT8	1
298	hsa-miR-103a-2-5p	MGAT5	1
299	hsa-miR-106a-5p	MGAT1	1
300	hsa-miR-10a-3p	MGAT4A	1
301	hsa-miR-10a-5p	STT3A	1
302	hsa-miR-1183	ALG13	1
303	hsa-miR-1202	DPAGT1	1
304	hsa-miR-1224-3p	ALG3	1
305	hsa-miR-1224-5p	ALG10	1
306	hsa-miR-1226-3p	ALG1	1
307	hsa-miR-1226-5p	STT3A	1
308	hsa-miR-1227-3p	UGGT1	1
309	hsa-miR-1236-3p	MGAT5	1
310	hsa-miR-124-5p	ALG3	1
311	hsa-miR-1246	STT3A	1
312	hsa-miR-1250-3p	ALG1	1
313	hsa-miR-1253	ALG14	1
314	hsa-miR-1254	UGGT1	1
315	hsa-miR-1255a	ALG10B	1
316	hsa-miR-1255b-5p	ALG10B	1
317	hsa-miR-125a-5p	ALG9	1
318	hsa-miR-125b-2-3p	MGAT5	1
319	hsa-miR-125b-5p	ALG9	1
320	hsa-miR-126-3p	MGAT1	1
321	hsa-miR-1260b	UGGT1	1
322	hsa-miR-1261	ALG10B	1
323	hsa-miR-1269a	MGAT5	1
324	hsa-miR-1272	ALG1	1
325	hsa-miR-1273a	ALG9	1
326	hsa-miR-1278	MGAT1	1
327	hsa-miR-1287-5p	MGAT5	1
328	hsa-miR-1288-3p	ALG10	1
329	hsa-miR-1288-5p	ALG14	1
330	hsa-miR-129-1-3p	STT3B	1
331	hsa-miR-1290	ALG13	1
332	hsa-miR-1292-3p	ALG9	1
333	hsa-miR-1292-5p	MGAT5	1
334	hsa-miR-1296-5p	ALG10	1
335	hsa-miR-1301-3p	MGAT4B	1
336	hsa-miR-1304-5p	MGAT5	1
337	hsa-miR-1307-3p	UGGT1	1
338	hsa-miR-130a-5p	MGAT5	1
339	hsa-miR-1322	ALG1	1
340	hsa-miR-136-5p	UGGT1	1
341	hsa-miR-137	ALG13	1
342	hsa-miR-138-5p	FUT8	1
343	hsa-miR-139-3p	ALG14	1
344	hsa-miR-139-5p	MGAT4A	1
345	hsa-miR-140-3p	MGAT2	1
346	hsa-miR-141-5p	STT3B	1
347	hsa-miR-142-3p	MGAT4A	1
348	hsa-miR-142-5p	ALG9	1
349	hsa-miR-143-3p	ALG10B	1
350	hsa-miR-144-3p	MGAT4A	1
351	hsa-miR-145-5p	ALG9	1
352	hsa-miR-146b-5p	ALG10B	1
353	hsa-miR-149-3p	ALG10B	1
354	hsa-miR-151a-3p	MGAT2	1
355	hsa-miR-151a-5p	MGAT4B	1
356	hsa-miR-152-3p	ALG3	1
357	hsa-miR-1537-3p	ALG6	1
358	hsa-miR-154-3p	DPM1	1
359	hsa-miR-154-5p	UGGT1	1
360	hsa-miR-15a-3p	DPM1	1
361	hsa-miR-181c-3p	UGGT1	1
362	hsa-miR-181d-5p	STT3B	1
363	hsa-miR-188-3p	ALG10B	1
364	hsa-miR-1908-5p	MGAT3	1
365	hsa-miR-1910-3p	UGGT1	1
366	hsa-miR-1910-5p	MGAT2	1
367	hsa-miR-1911-3p	ALG9	1
368	hsa-miR-1913	MGAT5	1
369	hsa-miR-1914-3p	ALG11	1
370	hsa-miR-1915-3p	MGAT2	1
371	hsa-miR-1915-5p	ALG12	1
372	hsa-miR-192-3p	DPAGT1	1
373	hsa-miR-193a-3p	ALG2	1
374	hsa-miR-193b-5p	MGAT5	1
375	hsa-miR-195-3p	ALG11	1
376	hsa-miR-197-3p	ALG1	1
377	hsa-miR-197-5p	MGAT4A	1
378	hsa-miR-1972	ALG8	1
379	hsa-miR-199a-3p	MGAT5	1
380	hsa-miR-199a-5p	MGAT4B	1
381	hsa-miR-199b-5p	MGAT4B	1
382	hsa-miR-203b-3p	UGGT1	1
383	hsa-miR-204-3p	ALG10	1
384	hsa-miR-204-5p	MGAT4A	1
385	hsa-miR-205-3p	ALG14	1
386	hsa-miR-20b-3p	MGAT5	1
387	hsa-miR-2113	ALG1	1
388	hsa-miR-2114-5p	STT3B	1
389	hsa-miR-212-3p	ALG14	1
390	hsa-miR-215-3p	ALG14	1
391	hsa-miR-216a-3p	ALG14	1
392	hsa-miR-216b-5p	UGGT1	1
393	hsa-miR-219a-1-3p	ALG3	1
394	hsa-miR-222-5p	DPM1	1
395	hsa-miR-223-5p	ALG1	1
396	hsa-miR-2278	ALG3	1
397	hsa-miR-2355-3p	STT3B	1
398	hsa-miR-23c	MGAT5	1
399	hsa-miR-24-1-5p	ALG9	1
400	hsa-miR-2467-3p	UGGT1	1
401	hsa-miR-2467-5p	MGAT5	1
402	hsa-miR-296-5p	FUT8	1
403	hsa-miR-29b-2-5p	MGAT5	1
404	hsa-miR-302f	ALG9	1
405	hsa-miR-3117-5p	STT3B	1
406	hsa-miR-3121-3p	ALG9	1
407	hsa-miR-3121-5p	MGAT5	1
408	hsa-miR-3122	ALG10B	1
409	hsa-miR-3125	ALG14	1
410	hsa-miR-3132	MGAT4A	1
411	hsa-miR-3133	ALG10B	1
412	hsa-miR-3136-3p	ALG1	1
413	hsa-miR-3145-3p	MGAT5	1
414	hsa-miR-3150b-3p	ALG14	1
415	hsa-miR-3160-3p	ALG9	1
416	hsa-miR-3167	ALG1	1
417	hsa-miR-3170	MGAT5	1
418	hsa-miR-3176	ALG2	1
419	hsa-miR-3179	MGAT1	1
420	hsa-miR-3180-5p	ALG8	1
421	hsa-miR-3185	ALG9	1
422	hsa-miR-3187-3p	ALG1	1
423	hsa-miR-3194-3p	MGAT1	1
424	hsa-miR-324-3p	MGAT5	1
425	hsa-miR-330-3p	DPAGT1	1
426	hsa-miR-331-5p	DPM1	1
427	hsa-miR-339-3p	ALG3	1
428	hsa-miR-33b-3p	MGAT4B	1
429	hsa-miR-340-3p	MGAT1	1
430	hsa-miR-345-5p	MGAT4B	1
431	hsa-miR-34a-3p	DPM1	1
432	hsa-miR-34b-3p	STT3A	1
433	hsa-miR-34c-5p	ALG3	1
434	hsa-miR-3606-3p	ALG9	1
435	hsa-miR-3607-3p	ALG13	1
436	hsa-miR-3612	UGGT1	1
437	hsa-miR-3613-5p	DPM1	1
438	hsa-miR-3619-5p	UGGT2	1
439	hsa-miR-362-5p	MGAT4A	1
440	hsa-miR-3622a-3p	UGGT1	1
441	hsa-miR-3622a-5p	MGAT4A	1
442	hsa-miR-3622b-3p	UGGT1	1
443	hsa-miR-363-3p	ALG14	1
444	hsa-miR-3653-5p	UGGT2	1
445	hsa-miR-3657	ALG13	1
446	hsa-miR-3662	MGAT2	1
447	hsa-miR-3664-3p	UGGT1	1
448	hsa-miR-3664-5p	ALG14	1
449	hsa-miR-3667-3p	MGAT5	1
450	hsa-miR-367-3p	ALG14	1
451	hsa-miR-3672	ALG13	1
452	hsa-miR-3675-3p	ALG1	1
453	hsa-miR-3677-5p	ALG12	1
454	hsa-miR-3679-5p	ALG13	1
455	hsa-miR-3680-5p	MGAT5	1
456	hsa-miR-3681-3p	ALG14	1
457	hsa-miR-3685	UGGT1	1
458	hsa-miR-3688-5p	ALG10B	1
459	hsa-miR-3689d	ALG8	1
460	hsa-miR-369-3p	STT3A	1
461	hsa-miR-3691-5p	MGAT5	1
462	hsa-miR-370-5p	UGGT1	1
463	hsa-miR-374c-5p	STT3A	1
464	hsa-miR-376a-2-5p	MGAT4A	1
465	hsa-miR-378a-5p	ALG9	1
466	hsa-miR-378b	DPAGT1	1
467	hsa-miR-378c	DPAGT1	1
468	hsa-miR-379-3p	ALG9	1
469	hsa-miR-380-3p	ALG9	1
470	hsa-miR-382-5p	STT3A	1
471	hsa-miR-3913-5p	ALG10B	1
472	hsa-miR-3916	ALG14	1
473	hsa-miR-3925-3p	MGAT5	1
474	hsa-miR-3928-3p	MGAT1	1
475	hsa-miR-3941	MGAT5	1
476	hsa-miR-3973	MGAT1	1
477	hsa-miR-3974	UGGT1	1
478	hsa-miR-409-3p	MGAT4A	1
479	hsa-miR-409-5p	MGAT5	1
480	hsa-miR-411-3p	ALG9	1
481	hsa-miR-421	ALG3	1
482	hsa-miR-424-3p	ALG1	1
483	hsa-miR-4254	FUT8	1
484	hsa-miR-4266	ALG9	1
485	hsa-miR-4267	ALG9	1
486	hsa-miR-4284	UGGT1	1
487	hsa-miR-4293	UGGT1	1
488	hsa-miR-4314	ALG14	1
489	hsa-miR-4317	MGAT5	1
490	hsa-miR-4318	ALG9	1
491	hsa-miR-433-5p	ALG10B	1
492	hsa-miR-4423-3p	MGAT4A	1
493	hsa-miR-4435	ALG1	1
494	hsa-miR-4438	MGAT5	1
495	hsa-miR-4468	ALG14	1
496	hsa-miR-4477a	ALG14	1
497	hsa-miR-4486	ALG14	1
498	hsa-miR-4487	ALG9	1
499	hsa-miR-4495	ALG9	1
500	hsa-miR-449c-5p	STT3A	1
501	hsa-miR-450a-1-3p	ALG10B	1
502	hsa-miR-4512	ALG9	1
503	hsa-miR-4517	ALG11	1
504	hsa-miR-452-3p	MGAT4C	1
505	hsa-miR-4520-2-3p	MGAT5	1
506	hsa-miR-4523	MGAT5	1
507	hsa-miR-4524a-3p	ALG9	1
508	hsa-miR-4529-3p	MGAT5	1
509	hsa-miR-4530	ALG9	1
510	hsa-miR-4534	ALG14	1
511	hsa-miR-455-5p	STT3B	1
512	hsa-miR-4638-5p	UGGT1	1
513	hsa-miR-4659a-5p	ALG14	1
514	hsa-miR-4659b-5p	ALG14	1
515	hsa-miR-4662a-5p	ALG1	1
516	hsa-miR-4676-3p	UGGT1	1
517	hsa-miR-4676-5p	ALG14	1
518	hsa-miR-4684-5p	ALG1	1
519	hsa-miR-4688	MGAT5	1
520	hsa-miR-4689	ALG14	1
521	hsa-miR-4690-3p	MGAT5	1
522	hsa-miR-4693-5p	ALG9	1
523	hsa-miR-4701-5p	ALG1	1
524	hsa-miR-4710	ALG14	1
525	hsa-miR-4714-5p	ALG14	1
526	hsa-miR-4716-5p	ALG1	1
527	hsa-miR-4717-3p	ALG1	1
528	hsa-miR-4722-3p	UGGT2	1
529	hsa-miR-4726-3p	STT3A	1
530	hsa-miR-4728-5p	ALG10B	1
531	hsa-miR-4729	ALG10B	1
532	hsa-miR-4732-5p	ALG1	1
533	hsa-miR-4733-5p	ALG10B	1
534	hsa-miR-4735-3p	ALG14	1
535	hsa-miR-4738-3p	UGGT1	1
536	hsa-miR-4742-3p	ALG14	1
537	hsa-miR-4753-5p	ALG14	1
538	hsa-miR-4755-3p	ALG1	1
539	hsa-miR-4766-3p	DPAGT1	1
540	hsa-miR-4766-5p	ALG9	1
541	hsa-miR-4772-5p	ALG9	1
542	hsa-miR-4773	ALG9	1
543	hsa-miR-4779	ALG9	1
544	hsa-miR-4781-3p	ALG1	1
545	hsa-miR-4784	ALG14	1
546	hsa-miR-4786-3p	STT3B	1
547	hsa-miR-4790-3p	ALG10B	1
548	hsa-miR-4792	ALG5	1
549	hsa-miR-4802-3p	STT3B	1
550	hsa-miR-483-5p	ALG10B	1
551	hsa-miR-485-3p	MGAT5	1
552	hsa-miR-488-3p	ALG8	1
553	hsa-miR-490-5p	ALG6	1
554	hsa-miR-491-5p	ALG8	1
555	hsa-miR-493-5p	STT3A	1
556	hsa-miR-499a-3p	MGAT4A	1
557	hsa-miR-5004-3p	MGAT1	1
558	hsa-miR-5006-3p	ALG13	1
559	hsa-miR-5009-5p	MGAT5	1
560	hsa-miR-500a-3p	ALG14	1
561	hsa-miR-500b-3p	ALG14	1
562	hsa-miR-500b-5p	MGAT4A	1
563	hsa-miR-501-5p	MGAT4A	1
564	hsa-miR-502-3p	MGAT5	1
565	hsa-miR-504-5p	UGGT1	1
566	hsa-miR-505-5p	STT3B	1
567	hsa-miR-506-3p	ALG14	1
568	hsa-miR-5089-5p	ALG1	1
569	hsa-miR-5096	ALG1	1
570	hsa-miR-510-5p	UGGT1	1
571	hsa-miR-512-5p	UGGT1	1
572	hsa-miR-513a-3p	ALG9	1
573	hsa-miR-513a-5p	ALG9	1
574	hsa-miR-513c-3p	ALG9	1
575	hsa-miR-514a-5p	ALG14	1
576	hsa-miR-515-5p	MGAT5	1
577	hsa-miR-517a-3p	FUT8	1
578	hsa-miR-5187-5p	STT3A	1
579	hsa-miR-5189-3p	MGAT5	1
580	hsa-miR-5195-3p	ALG9	1
581	hsa-miR-5196-3p	ALG9	1
582	hsa-miR-5197-3p	ALG14	1
583	hsa-miR-519e-5p	MGAT5	1
584	hsa-miR-520c-3p	STT3A	1
585	hsa-miR-520f-3p	MGAT4C	1
586	hsa-miR-525-5p	ALG8	1
587	hsa-miR-539-3p	MGAT5	1
588	hsa-miR-539-5p	STT3A	1
589	hsa-miR-544a	ALG2	1
590	hsa-miR-544b	ALG10B	1
591	hsa-miR-545-3p	UGGT2	1
592	hsa-miR-545-5p	ALG2	1
593	hsa-miR-548a-5p	ALG9	1
594	hsa-miR-548ac	ALG1	1
595	hsa-miR-548ad-5p	ALG9	1
596	hsa-miR-548ae-3p	ALG1	1
597	hsa-miR-548ae-5p	ALG9	1
598	hsa-miR-548ah-3p	ALG1	1
599	hsa-miR-548aj-3p	ALG1	1
600	hsa-miR-548ak	ALG9	1
601	hsa-miR-548am-3p	ALG1	1
602	hsa-miR-548am-5p	ALG9	1
603	hsa-miR-548ap-5p	ALG9	1
604	hsa-miR-548aq-3p	ALG1	1
605	hsa-miR-548aq-5p	ALG9	1
606	hsa-miR-548ar-5p	ALG9	1
607	hsa-miR-548as-5p	ALG9	1
608	hsa-miR-548au-5p	ALG9	1
609	hsa-miR-548ay-5p	ALG9	1
610	hsa-miR-548b-3p	ALG10	1
611	hsa-miR-548bb-3p	ALG1	1
612	hsa-miR-548bb-5p	ALG9	1
613	hsa-miR-548c-5p	ALG9	1
614	hsa-miR-548d-3p	ALG1	1
615	hsa-miR-548d-5p	ALG9	1
616	hsa-miR-548g-3p	UGGT1	1
617	hsa-miR-548h-5p	ALG9	1
618	hsa-miR-548i	ALG9	1
619	hsa-miR-548j-3p	ALG1	1
620	hsa-miR-548l	ALG9	1
621	hsa-miR-548m	ALG13	1
622	hsa-miR-548o-3p	STT3B	1
623	hsa-miR-548o-5p	ALG9	1
624	hsa-miR-548s	ALG1	1
625	hsa-miR-548w	ALG9	1
626	hsa-miR-548x-3p	ALG1	1
627	hsa-miR-548y	ALG9	1
628	hsa-miR-550b-2-5p	UGGT1	1
629	hsa-miR-551b-5p	MGAT4A	1
630	hsa-miR-552-3p	STT3A	1
631	hsa-miR-556-5p	MGAT5	1
632	hsa-miR-5571-5p	UGGT2	1
633	hsa-miR-558	ALG9	1
634	hsa-miR-5581-3p	MGAT5	1
635	hsa-miR-5581-5p	ALG8	1
636	hsa-miR-5582-5p	MGAT4A	1
637	hsa-miR-5588-3p	ALG9	1
638	hsa-miR-559	ALG9	1
639	hsa-miR-5590-3p	ALG9	1
640	hsa-miR-5682	MGAT4A	1
641	hsa-miR-5685	MGAT5	1
642	hsa-miR-5691	MGAT1	1
643	hsa-miR-5696	ALG10B	1
644	hsa-miR-5697	ALG1	1
645	hsa-miR-570-3p	DPM1	1
646	hsa-miR-571	ALG3	1
647	hsa-miR-575	ALG14	1
648	hsa-miR-576-5p	DPM1	1
649	hsa-miR-582-5p	ALG14	1
650	hsa-miR-588	ALG1	1
651	hsa-miR-597-5p	STT3B	1
652	hsa-miR-606	ALG14	1
653	hsa-miR-6070	ALG9	1
654	hsa-miR-6072	MGAT5	1
655	hsa-miR-6089	ALG10B	1
656	hsa-miR-615-3p	UGGT1	1
657	hsa-miR-615-5p	MGAT4B	1
658	hsa-miR-6165	ALG9	1
659	hsa-miR-624-3p	ALG9	1
660	hsa-miR-627-5p	MGAT4B	1
661	hsa-miR-629-3p	MGAT5	1
662	hsa-miR-638	MGAT4A	1
663	hsa-miR-642a-5p	STT3B	1
664	hsa-miR-642b-5p	ALG1	1
665	hsa-miR-650	UGGT1	1
666	hsa-miR-6502-3p	ALG14	1
667	hsa-miR-6505-3p	MGAT5	1
668	hsa-miR-6511a-3p	MGAT5	1
669	hsa-miR-6511a-5p	UGGT1	1
670	hsa-miR-6511b-3p	MGAT5	1
671	hsa-miR-6513-3p	UGGT1	1
672	hsa-miR-6513-5p	ALG10B	1
673	hsa-miR-655-3p	STT3A	1
674	hsa-miR-657	MGAT4B	1
675	hsa-miR-661	ALG14	1
676	hsa-miR-671-5p	FUT8	1
677	hsa-miR-6715b-3p	UGGT2	1
678	hsa-miR-6717-5p	ALG14	1
679	hsa-miR-6727-3p	UGGT2	1
680	hsa-miR-6730-5p	ALG8	1
681	hsa-miR-6738-3p	MGAT5	1
682	hsa-miR-6741-3p	UGGT1	1
683	hsa-miR-6742-3p	ALG1	1
684	hsa-miR-6742-5p	MGAT5	1
685	hsa-miR-6743-5p	MGAT5	1
686	hsa-miR-6744-5p	ALG10B	1
687	hsa-miR-6747-3p	UGGT2	1
688	hsa-miR-6752-3p	UGGT2	1
689	hsa-miR-6753-5p	ALG9	1
690	hsa-miR-6756-5p	MGAT5	1
691	hsa-miR-6765-3p	UGGT1	1
692	hsa-miR-6766-5p	MGAT5	1
693	hsa-miR-6768-5p	MGAT5	1
694	hsa-miR-6771-3p	ALG1	1
695	hsa-miR-6771-5p	ALG10B	1
696	hsa-miR-6772-5p	ALG10B	1
697	hsa-miR-6773-3p	ALG14	1
698	hsa-miR-6777-3p	UGGT1	1
699	hsa-miR-6778-3p	UGGT2	1
700	hsa-miR-6785-5p	ALG10B	1
701	hsa-miR-6799-5p	ALG10B	1
702	hsa-miR-6805-3p	MGAT1	1
703	hsa-miR-6832-5p	ALG1	1
704	hsa-miR-6840-3p	UGGT1	1
705	hsa-miR-6844	ALG1	1
706	hsa-miR-6845-3p	MGAT5	1
707	hsa-miR-6851-5p	ALG8	1
708	hsa-miR-6855-5p	MGAT5	1
709	hsa-miR-6858-5p	ALG14	1
710	hsa-miR-6859-5p	ALG14	1
711	hsa-miR-6864-3p	ALG13	1
712	hsa-miR-6872-3p	MGAT5	1
713	hsa-miR-6879-3p	ALG14	1
714	hsa-miR-6881-3p	MGAT5	1
715	hsa-miR-6883-5p	ALG10B	1
716	hsa-miR-6886-3p	MGAT5	1
717	hsa-miR-6888-5p	ALG14	1
718	hsa-miR-6891-3p	MGAT5	1
719	hsa-miR-6894-5p	MGAT5	1
720	hsa-miR-7106-5p	ALG10B	1
721	hsa-miR-7153-5p	ALG10B	1
722	hsa-miR-7154-3p	MGAT5	1
723	hsa-miR-7155-3p	ALG1	1
724	hsa-miR-7158-3p	UGGT1	1
725	hsa-miR-7161-3p	ALG14	1
726	hsa-miR-7162-3p	ALG9	1
727	hsa-miR-765	MGAT5	1
728	hsa-miR-769-3p	MGAT5	1
729	hsa-miR-7847-3p	MGAT5	1
730	hsa-miR-7850-5p	MGAT5	1
731	hsa-miR-802	DPM1	1
732	hsa-miR-8055	ALG14	1
733	hsa-miR-8058	MGAT5	1
734	hsa-miR-8062	UGGT1	1
735	hsa-miR-8073	ALG14	1
736	hsa-miR-8082	ALG14	1
737	hsa-miR-874-5p	ALG8	1
738	hsa-miR-876-5p	ALG1	1
739	hsa-miR-892a	ALG9	1
740	hsa-miR-892c-3p	UGGT1	1
741	hsa-miR-922	ALG8	1
742	hsa-miR-92a-1-5p	MGAT3	1
743	hsa-miR-92a-2-5p	MGAT5	1
744	hsa-miR-92b-3p	ALG14	1
745	hsa-miR-93-3p	MGAT5	1
746	hsa-miR-935	MGAT5	1
747	hsa-miR-938	MGAT5	1
748	hsa-miR-96-5p	STT3B	1
749	hsa-miR-99a-3p	ALG14	1
750	hsa-miR-99a-5p	DPM1	1
751	hsa-miR-99b-3p	ALG14	1
752	hsa-miR-99b-5p	DPM1	1

## Sheet: C.O-glycosylation (mucin)
C: mature miRNAs targeting glycosyltransferases (GTs) for mucin O-glycosylation
	mature_mirna_id	gene_symbol	counts
1	hsa-miR-27a-3p	C1GALT1, C1GALT1C1, GALNT1, GALNT10, GALNT15, GALNT16, GALNT2, GALNT3, GALNT5, GALNT6, GALNT7	11
2	hsa-miR-124-3p	C1GALT1, C1GALT1C1, GALNT1, GALNT10, GALNT11, GALNT3, GALNT4, GALNT5, GALNT7, GCNT3	10
3	hsa-miR-26b-5p	C1GALT1, C1GALT1C1, GALNT1, GALNT10, GALNT11, GALNT2, GALNT3, GALNT7	8
4	hsa-miR-1-3p	C1GALT1, C1GALT1C1, GALNT1, GALNT10, GALNT14, GALNT16, GALNT6, GALNT7	8
5	hsa-miR-26a-5p	C1GALT1, C1GALT1C1, GALNT1, GALNT10, GALNT14, GALNT2, GALNT3, GCNT1	8
6	hsa-miR-27b-3p	C1GALT1, C1GALT1C1, GALNT1, GALNT10, GALNT11, GALNT3, GALNT5, GALNT7	8
7	hsa-miR-129-2-3p	C1GALT1C1, GALNT10, GALNT11, GALNT12, GALNT15, GALNT16, GCNT1	7
8	hsa-miR-146a-5p	B3GNT6, C1GALT1, GALNT17, GALNT2, GALNT6, GALNT7, GALNT9	7
9	hsa-miR-195-5p	GALNT1, GALNT10, GALNT12, GALNT2, GALNT3, GALNT7, GCNT1	7
10	hsa-miR-128-3p	C1GALT1C1, GALNT1, GALNT16, GALNT3, GALNT6, GALNT7	6
11	hsa-miR-155-5p	C1GALT1, GALNT1, GALNT2, GALNT5, GALNT6, GALNT7	6
12	hsa-miR-16-5p	C1GALT1, GALNT1, GALNT2, GALNT3, GALNT7, GCNT3	6
13	hsa-miR-23b-3p	C1GALT1C1, GALNT1, GALNT11, GALNT2, GALNT3, GALNT7	6
14	hsa-miR-30a-5p	GALNT1, GALNT2, GALNT3, GALNT6, GALNT7, GCNT3	6
15	hsa-miR-30d-5p	GALNT1, GALNT2, GALNT3, GALNT6, GALNT7, GCNT3	6
16	hsa-miR-30e-5p	GALNT1, GALNT2, GALNT3, GALNT6, GALNT7, GCNT3	6
17	hsa-miR-335-5p	GALNT12, GALNT13, GALNT16, GALNT5, GALNTL5, GCNT3	6
18	hsa-let-7b-5p	C1GALT1, GALNT1, GALNT11, GALNT17, GALNT2	5
19	hsa-miR-101-3p	GALNT10, GALNT14, GALNT16, GALNT2, GCNT1	5
20	hsa-miR-1343-3p	GALNT10, GALNT16, GALNT18, GALNT4, GALNT9	5
21	hsa-miR-182-5p	GALNT1, GALNT11, GALNT17, GALNT4, GALNT7	5
22	hsa-miR-30b-5p	GALNT1, GALNT2, GALNT3, GALNT7, GCNT3	5
23	hsa-miR-30c-5p	GALNT1, GALNT2, GALNT3, GALNT7, GCNT3	5
24	hsa-miR-30e-3p	GALNT1, GALNT10, GALNT2, GALNT7, GCNT3	5
25	hsa-miR-520c-3p	C1GALT1C1, GALNT14, GALNT3, GALNT7, GCNT3	5
26	hsa-miR-7-5p	C1GALT1, GALNT1, GALNT2, GALNT3, GALNT7	5
27	hsa-miR-98-5p	C1GALT1, GALNT1, GALNT17, GALNT2, GALNT7	5
28	hsa-let-7a-5p	C1GALT1, GALNT1, GALNT17, GALNT2	4
29	hsa-let-7f-5p	C1GALT1, GALNT1, GALNT17, GALNT2	4
30	hsa-let-7i-5p	C1GALT1, GALNT1, GALNT17, GALNT2	4
31	hsa-miR-107	C1GALT1, GALNT1, GALNT3, GALNT7	4
32	hsa-miR-122-5p	GALNT10, GALNT11, GALNT3, GALNT6	4
33	hsa-miR-130a-3p	GALNT2, GALNT4, GALNT7, GCNT1	4
34	hsa-miR-147a	GALNT12, GALNT5, GALNT6, GCNT3	4
35	hsa-miR-15a-5p	GALNT1, GALNT2, GALNT3, GALNT7	4
36	hsa-miR-15b-5p	GALNT1, GALNT2, GALNT3, GALNT7	4
37	hsa-miR-214-3p	C1GALT1, GALNT18, GALNT3, GALNT7	4
38	hsa-miR-25-3p	C1GALT1C1, GALNT7, GCNT3	3
39	hsa-miR-30a-3p	GALNT1, GALNT10, GALNT2, GCNT3	4
40	hsa-miR-32-5p	C1GALT1C1, GALNT7, GCNT3	3
41	hsa-miR-3612	C1GALT1C1, GALNT11, GALNT2	3
42	hsa-miR-363-3p	C1GALT1C1, GALNT7, GCNT3	3
43	hsa-miR-367-3p	C1GALT1C1, GALNT7, GCNT3	3
44	hsa-miR-373-3p	GALNT14, GALNT3, GALNT5, GCNT3	4
45	hsa-miR-376a-5p	C1GALT1C1, GALNT1, GALNT11, GCNT3	4
46	hsa-miR-4325	C1GALT1C1, GALNT3, GCNT3	3
47	hsa-miR-455-3p	C1GALT1C1, GALNT7, GCNT3	3
48	hsa-miR-5186	C1GALT1C1, GALNT6, GCNT3	3
49	hsa-miR-522-5p	C1GALT1, GALNT10, GALNT3, GALNT7	4
50	hsa-miR-6499-3p	C1GALT1C1, GALNT6, GCNT3	3
51	hsa-miR-650	C1GALT1C1, GALNT11, GALNT2	3
52	hsa-miR-92a-3p	C1GALT1C1, GALNT7, GCNT3	3
53	hsa-miR-92b-3p	C1GALT1C1, GALNT7, GCNT3	3
54	hsa-let-7g-5p	C1GALT1, GALNT1, GALNT2	3
55	hsa-miR-103a-3p	GALNT1, GALNT3, GALNT7	3
56	hsa-miR-126-5p	GALNT1, GALNT4, GALNT7	3
57	hsa-miR-1273e	C1GALT1C1, GALNT1	2
58	hsa-miR-130b-5p	C1GALT1, GALNT1, GALNT13	3
59	hsa-miR-141-3p	C1GALT1, GALNT3, GALNT7	3
60	hsa-miR-148a-3p	C1GALT1, GALNT1, GALNT5	3
61	hsa-miR-148b-3p	C1GALT1, GALNT1, GALNT5	3
62	hsa-miR-194-5p	GALNT1, GALNT6, GCNT1	3
63	hsa-miR-200b-3p	GALNT2, GALNT6, GCNT1	3
64	hsa-miR-203a-3p	GALNT15, GALNT2, GALNT6	3
65	hsa-miR-205-5p	GALNT1, GALNT6, GALNT7	3
66	hsa-miR-224-5p	GALNT1, GALNT13, GALNT2	3
67	hsa-miR-30d-3p	GALNT1, GALNT10, GCNT3	3
68	hsa-miR-340-5p	C1GALT1, GALNT3, GALNT7	3
69	hsa-miR-34a-5p	GALNT12, GALNT7, GCNT3	3
70	hsa-miR-365a-3p	GALNT11, GALNT4, GALNT7	3
71	hsa-miR-374a-5p	GALNT17, GALNT2, GALNT7	3
72	hsa-miR-377-5p	C1GALT1C1, GCNT3	2
73	hsa-miR-3926	C1GALT1, C1GALT1C1	2
74	hsa-miR-4257	C1GALT1C1, GALNT10	2
75	hsa-miR-4459	C1GALT1C1, GCNT3	2
76	hsa-miR-4684-5p	C1GALT1, C1GALT1C1	2
77	hsa-miR-544b	C1GALT1C1, GALNT6	2
78	hsa-miR-548as-3p	C1GALT1, C1GALT1C1	2
79	hsa-miR-548s	C1GALT1, C1GALT1C1	2
80	hsa-miR-6086	C1GALT1C1, GCNT3	2
81	hsa-miR-6516-5p	C1GALT1C1, GCNT3	2
82	hsa-miR-7703	C1GALT1C1, GCNT3	2
83	hsa-miR-9-5p	GALNT3, GALNT4, GALNTL6	3
84	hsa-let-7c-5p	GALNT1, GALNT2	2
85	hsa-let-7e-5p	GALNT1, GALNT17	2
86	hsa-miR-106b-5p	GALNT10, GALNT7	2
87	hsa-miR-10a-5p	C1GALT1, GALNT1	2
88	hsa-miR-10b-5p	C1GALT1, GCNT3	2
89	hsa-miR-1226-3p	GALNT2, GCNT1	2
90	hsa-miR-1227-3p	C1GALT1C1	1
91	hsa-miR-125a-5p	GALNT14, GCNT1	2
92	hsa-miR-125b-5p	GALNT18, GCNT1	2
93	hsa-miR-126-3p	C1GALT1, GALNT15	2
94	hsa-miR-129-5p	GALNT1, GALNT13	2
95	hsa-miR-152-3p	C1GALT1, GALNT5	2
96	hsa-miR-17-3p	GALNT2, GALNT7	2
97	hsa-miR-1827	C1GALT1C1	1
98	hsa-miR-191-5p	GALNT10, GALNT2	2
99	hsa-miR-1910-3p	C1GALT1C1	1
100	hsa-miR-1910-5p	GALNT10, GALNT7	2
101	hsa-miR-192-5p	GALNT12, GALNTL6	2
102	hsa-miR-19a-3p	GALNT18, GALNT6	2
103	hsa-miR-200a-3p	C1GALT1, GALNT7	2
104	hsa-miR-200c-3p	GALNT2, GALNT3	2
105	hsa-miR-204-5p	GALNT1, GALNT10	2
106	hsa-miR-20a-5p	GALNT10, GALNT3	2
107	hsa-miR-21-5p	GALNT2, GALNT7	2
108	hsa-miR-210-3p	C1GALT1, GALNT7	2
109	hsa-miR-211-5p	GALNT1, GALNT10	2
110	hsa-miR-216a-5p	GALNT3, GALNT7	2
111	hsa-miR-216b-3p	GALNT10, GALNT17	2
112	hsa-miR-218-5p	GALNT18, GALNT4	2
113	hsa-miR-24-3p	GALNT2, GALNT4	2
114	hsa-miR-2467-3p	C1GALT1C1	1
115	hsa-miR-2682-3p	GALNT6, GCNT1	2
116	hsa-miR-28-3p	C1GALT1, GALNT1	2
117	hsa-miR-29a-5p	GALNT11, GALNT7	2
118	hsa-miR-29c-3p	GALNT1, GALNT5	2
119	hsa-miR-302a-3p	GALNT3, GCNT3	2
120	hsa-miR-302b-3p	GALNT3, GCNT3	2
121	hsa-miR-302c-3p	GALNT3, GCNT3	2
122	hsa-miR-302d-3p	GALNT3, GCNT3	2
123	hsa-miR-302e	GALNT3, GCNT3	2
124	hsa-miR-3065-5p	C1GALT1, GCNT1	2
125	hsa-miR-3190-5p	C1GALT1C1	1
126	hsa-miR-328-3p	GALNT2, GCNT1	2
127	hsa-miR-329-3p	GALNT10, GALNT17	2
128	hsa-miR-331-5p	GALNT6, GALNTL6	2
129	hsa-miR-338-3p	GALNT16, GALNT7	2
130	hsa-miR-34b-3p	GALNT10, GALNT7	2
131	hsa-miR-3611	GALNT10, GALNT4	2
132	hsa-miR-362-3p	GALNT10, GALNT17	2
133	hsa-miR-3622a-3p	C1GALT1C1	1
134	hsa-miR-3622b-3p	C1GALT1C1	1
135	hsa-miR-3656	C1GALT1C1	1
136	hsa-miR-365b-3p	GALNT11, GALNT4	2
137	hsa-miR-3675-3p	C1GALT1C1	1
138	hsa-miR-372-3p	GALNT3, GCNT3	2
139	hsa-miR-374b-5p	C1GALT1, GALNT7	2
140	hsa-miR-378a-3p	GALNT10, GALNT7	2
141	hsa-miR-378a-5p	GALNT6, GCNT1	2
142	hsa-miR-421	GALNT2, GALNT3	2
143	hsa-miR-424-5p	GALNT1, GALNT2	2
144	hsa-miR-4282	GALNT4, GALNT7	2
145	hsa-miR-4289	GALNT4, GALNT8	2
146	hsa-miR-429	C1GALT1, GALNT5	2
147	hsa-miR-4433a-3p	C1GALT1C1	1
148	hsa-miR-4470	C1GALT1C1	1
149	hsa-miR-4537	C1GALT1C1	1
150	hsa-miR-4695-5p	C1GALT1C1	1
151	hsa-miR-4722-3p	GALNT17, GALNT6	2
152	hsa-miR-4768-3p	C1GALT1C1	1
153	hsa-miR-4786-5p	C1GALT1C1	1
154	hsa-miR-484	GCNT1, GCNT3	2
155	hsa-miR-497-5p	GALNT1, GALNT7	2
156	hsa-miR-503-5p	GALNT1, GALNT2	2
157	hsa-miR-504-3p	GALNT3, GALNT6	2
158	hsa-miR-510-3p	C1GALT1C1	1
159	hsa-miR-517a-3p	C1GALT1C1, GALNT5	2
160	hsa-miR-519a-3p	GALNT3, GALNT4	2
161	hsa-miR-519b-3p	GALNT3, GALNT4	2
162	hsa-miR-519c-3p	GALNT3, GALNT4	2
163	hsa-miR-520a-3p	GALNT3, GCNT3	2
164	hsa-miR-520b	GALNT3, GCNT3	2
165	hsa-miR-520d-3p	GALNT3, GCNT3	2
166	hsa-miR-520e	GALNT3, GCNT3	2
167	hsa-miR-520f-3p	GALNT14, GALNT3	2
168	hsa-miR-548c-3p	GALNT1, GALNT5	2
169	hsa-miR-550b-2-5p	C1GALT1C1	1
170	hsa-miR-5699-3p	C1GALT1, GALNT2	2
171	hsa-miR-577	GALNT1, GALNT3	2
172	hsa-miR-603	C1GALT1, GALNT17	2
173	hsa-miR-6087	C1GALT1C1	1
174	hsa-miR-627-3p	C1GALT1, GALNT8	2
175	hsa-miR-629-3p	GALNT2, GALNT3	2
176	hsa-miR-6500-3p	B3GNT6, GALNT17	2
177	hsa-miR-6504-3p	GALNT3, GALNT6	2
178	hsa-miR-651-3p	GALNT4, GALNT5	2
179	hsa-miR-6511a-5p	C1GALT1C1	1
180	hsa-miR-6513-3p	GALNT3, GCNT3	2
181	hsa-miR-653-5p	C1GALT1C1	1
182	hsa-miR-665	C1GALT1C1	1
183	hsa-miR-6727-3p	GALNT17, GALNT6	2
184	hsa-miR-6752-3p	GALNT10, GALNT17	2
185	hsa-miR-676-5p	GALNT10, GALNT8	2
186	hsa-miR-6765-3p	C1GALT1C1	1
187	hsa-miR-6771-3p	C1GALT1C1	1
188	hsa-miR-6778-3p	GALNT10, GALNT6	2
189	hsa-miR-6781-3p	GALNT6, GCNT1	2
190	hsa-miR-6832-3p	GALNT1, GALNT10	2
191	hsa-miR-6844	GALNT4, GALNTL6	2
192	hsa-miR-6849-3p	C1GALT1C1	1
193	hsa-miR-7-1-3p	GALNT1, GALNT8	2
194	hsa-miR-7162-3p	C1GALT1C1	1
195	hsa-miR-766-3p	GALNT1, GALNT7	2
196	hsa-miR-877-3p	GALNT1, GCNT1	2
197	hsa-miR-942-3p	C1GALT1C1	1
198	hsa-miR-96-5p	GALNT11, GCNT1	2
199	hsa-miR-99b-3p	GALNT2, GCNT1	2
200	hsa-let-7g-3p	GALNT2	1
201	hsa-miR-100-3p	GALNT1	1
202	hsa-miR-100-5p	GALNT11	1
203	hsa-miR-103a-2-5p	GALNT7	1
204	hsa-miR-1197	GALNT10	1
205	hsa-miR-1200	GALNT6	1
206	hsa-miR-1234-3p	GCNT1	1
207	hsa-miR-1236-3p	GCNT1	1
208	hsa-miR-1237-3p	GALNT13	1
209	hsa-miR-1244	GALNT3	1
210	hsa-miR-1250-3p	GALNT4	1
211	hsa-miR-1256	GALNT4	1
212	hsa-miR-125b-2-3p	GALNT7	1
213	hsa-miR-127-3p	GALNT8	1
214	hsa-miR-127-5p	GALNT1	1
215	hsa-miR-1271-3p	GALNT2	1
216	hsa-miR-1273f	GALNT6	1
217	hsa-miR-1273h-5p	GCNT3	1
218	hsa-miR-1276	GCNT1	1
219	hsa-miR-1297	GALNT3	1
220	hsa-miR-1301-5p	GCNT3	1
221	hsa-miR-1303	C1GALT1	1
222	hsa-miR-1304-3p	GALNT10	1
223	hsa-miR-1304-5p	C1GALT1	1
224	hsa-miR-1305	GALNT1	1
225	hsa-miR-130b-3p	GALNT4	1
226	hsa-miR-132-3p	GCNT1	1
227	hsa-miR-135b-3p	GALNT2	1
228	hsa-miR-138-5p	GALNT5	1
229	hsa-miR-139-5p	GALNT2	1
230	hsa-miR-140-3p	GCNT3	1
231	hsa-miR-140-5p	GALNT16	1
232	hsa-miR-141-5p	GALNT1	1
233	hsa-miR-143-3p	GALNT6	1
234	hsa-miR-143-5p	GALNT6	1
235	hsa-miR-145-5p	GALNT17	1
236	hsa-miR-149-3p	GCNT3	1
237	hsa-miR-150-3p	GALNT1	1
238	hsa-miR-153-5p	GALNT4	1
239	hsa-miR-154-5p	GALNT7	1
240	hsa-miR-15b-3p	GALNT11	1
241	hsa-miR-16-1-3p	GALNT7	1
242	hsa-miR-181a-2-3p	GALNT10	1
243	hsa-miR-181a-3p	GALNT2	1
244	hsa-miR-181a-5p	GCNT1	1
245	hsa-miR-181b-5p	GALNT10	1
246	hsa-miR-185-3p	GALNT10	1
247	hsa-miR-186-5p	GCNT1	1
248	hsa-miR-187-5p	GALNT3	1
249	hsa-miR-188-5p	GALNT10	1
250	hsa-miR-18a-5p	GALNT1	1
251	hsa-miR-18b-3p	GALNT4	1
252	hsa-miR-18b-5p	GALNT1	1
253	hsa-miR-1909-5p	GALNT2	1
254	hsa-miR-192-3p	GALNT1	1
255	hsa-miR-196a-3p	C1GALT1	1
256	hsa-miR-196a-5p	GALNT6	1
257	hsa-miR-196b-5p	GALNT6	1
258	hsa-miR-197-3p	GALNT1	1
259	hsa-miR-1976	GALNT6	1
260	hsa-miR-19b-1-5p	C1GALT1	1
261	hsa-miR-19b-3p	GALNT18	1
262	hsa-miR-203b-3p	GCNT3	1
263	hsa-miR-20b-3p	GALNT3	1
264	hsa-miR-21-3p	GALNT15	1
265	hsa-miR-2113	GALNT4	1
266	hsa-miR-2115-3p	GALNT4	1
267	hsa-miR-212-3p	GCNT1	1
268	hsa-miR-214-5p	GALNT2	1
269	hsa-miR-215-5p	GALNT12	1
270	hsa-miR-216b-5p	C1GALT1	1
271	hsa-miR-219a-2-3p	GALNT17	1
272	hsa-miR-219a-5p	GALNT13	1
273	hsa-miR-219b-3p	GALNT7	1
274	hsa-miR-22-5p	GCNT3	1
275	hsa-miR-221-3p	GALNT3	1
276	hsa-miR-222-3p	GALNT3	1
277	hsa-miR-222-5p	C1GALT1	1
278	hsa-miR-223-5p	GALNT3	1
279	hsa-miR-2276-5p	GALNT10	1
280	hsa-miR-2355-3p	B3GNT6	1
281	hsa-miR-2355-5p	GCNT1	1
282	hsa-miR-23a-3p	GALNT16	1
283	hsa-miR-25-5p	GCNT3	1
284	hsa-miR-2682-5p	GALNT1	1
285	hsa-miR-27a-5p	C1GALT1	1
286	hsa-miR-28-5p	GALNT1	1
287	hsa-miR-29a-3p	GALNT5	1
288	hsa-miR-301a-3p	GALNT4	1
289	hsa-miR-301b-3p	GALNT4	1
290	hsa-miR-3074-5p	GALNT6	1
291	hsa-miR-30b-3p	GCNT3	1
292	hsa-miR-30c-2-3p	GALNT5	1
293	hsa-miR-31-5p	GALNTL5	1
294	hsa-miR-3122	GALNT10	1
295	hsa-miR-3127-3p	GALNT8	1
296	hsa-miR-3127-5p	GALNT10	1
297	hsa-miR-3135b	GALNT6	1
298	hsa-miR-3137	GALNT3	1
299	hsa-miR-3145-5p	GALNT1	1
300	hsa-miR-3148	GALNT5	1
301	hsa-miR-3157-3p	GALNT4	1
302	hsa-miR-3180-3p	GALNT2	1
303	hsa-miR-3183	GALNT10	1
304	hsa-miR-3192-5p	GCNT3	1
305	hsa-miR-3198	GALNTL6	1
306	hsa-miR-3200-3p	GALNT2	1
307	hsa-miR-320a	GALNT7	1
308	hsa-miR-320b	GALNT3	1
309	hsa-miR-320c	GALNT3	1
310	hsa-miR-320d	GALNT3	1
311	hsa-miR-323a-3p	GALNT1	1
312	hsa-miR-330-3p	GALNT17	1
313	hsa-miR-335-3p	GALNT3	1
314	hsa-miR-339-5p	C1GALT1	1
315	hsa-miR-33a-5p	GALNT13	1
316	hsa-miR-33b-3p	GALNT2	1
317	hsa-miR-33b-5p	GALNT13	1
318	hsa-miR-342-3p	GALNT10	1
319	hsa-miR-34c-5p	GALNT7	1
320	hsa-miR-361-5p	C1GALT1	1
321	hsa-miR-3614-5p	B3GNT6	1
322	hsa-miR-3619-5p	GALNT7	1
323	hsa-miR-3620-3p	GALNT17	1
324	hsa-miR-363-5p	GALNT10	1
325	hsa-miR-3652	GALNT6	1
326	hsa-miR-3653-5p	GALNT6	1
327	hsa-miR-3655	GALNT10	1
328	hsa-miR-3659	GALNT6	1
329	hsa-miR-3662	GALNT7	1
330	hsa-miR-3666	GALNT4	1
331	hsa-miR-367-5p	GALNT6	1
332	hsa-miR-3686	GALNT3	1
333	hsa-miR-3689a-3p	GCNT3	1
334	hsa-miR-3689b-3p	GCNT3	1
335	hsa-miR-3689c	GCNT3	1
336	hsa-miR-369-3p	GALNT11	1
337	hsa-miR-3714	GALNT4	1
338	hsa-miR-374a-3p	GALNT1	1
339	hsa-miR-375	C1GALT1	1
340	hsa-miR-378c	GALNT10	1
341	hsa-miR-378d	GALNT10	1
342	hsa-miR-378f	GALNT10	1
343	hsa-miR-378i	GALNT10	1
344	hsa-miR-379-5p	GALNT11	1
345	hsa-miR-382-5p	GALNT2	1
346	hsa-miR-3909	B3GNT6	1
347	hsa-miR-3910	GALNT4	1
348	hsa-miR-3913-5p	GALNT10	1
349	hsa-miR-3922-5p	GALNT6	1
350	hsa-miR-3973	GALNT7	1
351	hsa-miR-3977	GALNT3	1
352	hsa-miR-412-3p	GALNT11	1
353	hsa-miR-422a	GALNT10	1
354	hsa-miR-423-5p	GALNT2	1
355	hsa-miR-425-5p	C1GALT1	1
356	hsa-miR-4269	GALNT17	1
357	hsa-miR-4279	GALNT6	1
358	hsa-miR-4295	GALNT4	1
359	hsa-miR-4309	GALNTL6	1
360	hsa-miR-431-3p	GCNT1	1
361	hsa-miR-432-5p	GALNT2	1
362	hsa-miR-4323	GALNT11	1
363	hsa-miR-4324	GALNT6	1
364	hsa-miR-433-3p	C1GALT1	1
365	hsa-miR-4421	C1GALT1	1
366	hsa-miR-4423-5p	GALNT6	1
367	hsa-miR-4430	GALNT6	1
368	hsa-miR-4433b-5p	GALNT10	1
369	hsa-miR-4438	GALNT6	1
370	hsa-miR-4443	GALNT2	1
371	hsa-miR-4445-3p	C1GALT1	1
372	hsa-miR-4446-5p	GALNT8	1
373	hsa-miR-4465	GALNT3	1
374	hsa-miR-4473	GALNT3	1
375	hsa-miR-4477b	GALNT4	1
376	hsa-miR-4482-3p	GALNT1	1
377	hsa-miR-4496	GALNT6	1
378	hsa-miR-449a	GALNT12	1
379	hsa-miR-449b-5p	GALNT12	1
380	hsa-miR-4503	GALNT6	1
381	hsa-miR-450a-1-3p	GALNT10	1
382	hsa-miR-450b-3p	GALNT10	1
383	hsa-miR-4517	GALNT13	1
384	hsa-miR-452-5p	GALNT3	1
385	hsa-miR-4521	GALNT1	1
386	hsa-miR-4534	GALNT6	1
387	hsa-miR-454-3p	GALNT4	1
388	hsa-miR-4646-3p	GALNT10	1
389	hsa-miR-4652-3p	GALNT3	1
390	hsa-miR-4653-3p	GALNT6	1
391	hsa-miR-4659a-3p	GALNT1	1
392	hsa-miR-4666a-5p	GALNT7	1
393	hsa-miR-4668-3p	GALNT5	1
394	hsa-miR-4704-3p	GALNT1	1
395	hsa-miR-4708-3p	GALNT10	1
396	hsa-miR-4708-5p	GALNT6	1
397	hsa-miR-4710	GALNT2	1
398	hsa-miR-4713-3p	GALNT10	1
399	hsa-miR-4714-3p	GALNT8	1
400	hsa-miR-4723-3p	GALNT10	1
401	hsa-miR-4728-5p	GCNT3	1
402	hsa-miR-4731-3p	GALNT7	1
403	hsa-miR-4731-5p	GALNT10	1
404	hsa-miR-4742-5p	C1GALT1	1
405	hsa-miR-4743-3p	GALNT3	1
406	hsa-miR-4753-3p	C1GALT1	1
407	hsa-miR-4755-5p	GALNT1	1
408	hsa-miR-4757-5p	GCNT1	1
409	hsa-miR-4770	GALNT6	1
410	hsa-miR-4792	GALNT2	1
411	hsa-miR-4800-5p	GALNT10	1
412	hsa-miR-4801	GALNT7	1
413	hsa-miR-4804-3p	GALNT8	1
414	hsa-miR-485-5p	GALNT2	1
415	hsa-miR-487b-3p	GALNT2	1
416	hsa-miR-490-3p	GCNT3	1
417	hsa-miR-491-3p	GCNT1	1
418	hsa-miR-494-3p	GALNT1	1
419	hsa-miR-495-3p	GALNT8	1
420	hsa-miR-496	GALNT3	1
421	hsa-miR-498	GALNT10	1
422	hsa-miR-499a-3p	GALNT16	1
423	hsa-miR-5004-5p	GALNT10	1
424	hsa-miR-5006-3p	GALNT1	1
425	hsa-miR-5009-3p	GALNT11	1
426	hsa-miR-501-5p	GALNT8	1
427	hsa-miR-502-5p	GALNT2	1
428	hsa-miR-506-3p	GALNT4	1
429	hsa-miR-5089-5p	GALNT10	1
430	hsa-miR-5095	GALNT6	1
431	hsa-miR-512-3p	GALNT3	1
432	hsa-miR-515-3p	GALNT2	1
433	hsa-miR-518a-5p	B3GNT6	1
434	hsa-miR-5190	GALNT6	1
435	hsa-miR-519e-3p	GALNT2	1
436	hsa-miR-520d-5p	GCNT1	1
437	hsa-miR-526b-3p	GALNT16	1
438	hsa-miR-526b-5p	GALNT6	1
439	hsa-miR-527	B3GNT6	1
440	hsa-miR-541-5p	GALNT8	1
441	hsa-miR-545-5p	GALNT7	1
442	hsa-miR-548al	C1GALT1	1
443	hsa-miR-548av-5p	GALNT7	1
444	hsa-miR-548aw	B3GNT6	1
445	hsa-miR-548e-5p	GALNT1	1
446	hsa-miR-548k	GALNT7	1
447	hsa-miR-548v	GALNT3	1
448	hsa-miR-550a-3-5p	GALNT2	1
449	hsa-miR-550a-5p	GALNT2	1
450	hsa-miR-551b-5p	GCNT3	1
451	hsa-miR-552-5p	GALNT7	1
452	hsa-miR-5582-5p	GALNT17	1
453	hsa-miR-5585-3p	GALNT1	1
454	hsa-miR-5589-5p	GALNT10	1
455	hsa-miR-5591-3p	GALNT7	1
456	hsa-miR-561-3p	GALNT13	1
457	hsa-miR-5680	GALNT1	1
458	hsa-miR-5688	GALNT8	1
459	hsa-miR-5690	GALNT2	1
460	hsa-miR-5692a	GALNT3	1
461	hsa-miR-5698	GALNT6	1
462	hsa-miR-5699-5p	GALNT11	1
463	hsa-miR-570-3p	GALNT1	1
464	hsa-miR-5700	GALNT7	1
465	hsa-miR-578	GALNT10	1
466	hsa-miR-582-5p	GALNT1	1
467	hsa-miR-586	GCNT1	1
468	hsa-miR-587	GALNT2	1
469	hsa-miR-590-3p	GALNT1	1
470	hsa-miR-591	GALNT8	1
471	hsa-miR-605-5p	GALNT3	1
472	hsa-miR-6088	GALNT6	1
473	hsa-miR-615-3p	GALNT1	1
474	hsa-miR-619-3p	GALNT2	1
475	hsa-miR-623	GALNT1	1
476	hsa-miR-624-5p	GALNT2	1
477	hsa-miR-635	GALNT2	1
478	hsa-miR-636	GALNT1	1
479	hsa-miR-637	GALNT10	1
480	hsa-miR-638	GALNT10	1
481	hsa-miR-642a-3p	GALNT6	1
482	hsa-miR-642a-5p	GALNT10	1
483	hsa-miR-642b-3p	GALNT6	1
484	hsa-miR-6501-5p	GALNT6	1
485	hsa-miR-6502-5p	GCNT3	1
486	hsa-miR-6513-5p	GALNT10	1
487	hsa-miR-6514-3p	GALNT2	1
488	hsa-miR-6514-5p	GALNT6	1
489	hsa-miR-6515-5p	GALNT2	1
490	hsa-miR-658	GCNT3	1
491	hsa-miR-660-5p	GALNT7	1
492	hsa-miR-664a-3p	GALNT2	1
493	hsa-miR-670-5p	GALNT10	1
494	hsa-miR-671-5p	C1GALT1	1
495	hsa-miR-6715b-5p	GALNT17	1
496	hsa-miR-6728-5p	GALNT10	1
497	hsa-miR-6732-3p	C1GALT1	1
498	hsa-miR-6744-3p	GCNT1	1
499	hsa-miR-6745	GALNT10	1
500	hsa-miR-6747-3p	GALNT6	1
501	hsa-miR-6751-5p	GALNT10	1
502	hsa-miR-6752-5p	GALNT10	1
503	hsa-miR-6756-3p	GALNT8	1
504	hsa-miR-676-3p	B3GNT6	1
505	hsa-miR-6769a-3p	GALNT8	1
506	hsa-miR-6769b-3p	GALNT10	1
507	hsa-miR-6779-5p	GCNT3	1
508	hsa-miR-6780a-5p	GCNT3	1
509	hsa-miR-6785-5p	GCNT3	1
510	hsa-miR-6791-3p	GALNT10	1
511	hsa-miR-6792-5p	GALNT6	1
512	hsa-miR-6799-5p	GCNT3	1
513	hsa-miR-6803-5p	GALNT10	1
514	hsa-miR-6804-5p	GALNT10	1
515	hsa-miR-6811-3p	GALNT2	1
516	hsa-miR-6812-3p	GALNT6	1
517	hsa-miR-6813-3p	GALNT2	1
518	hsa-miR-6823-5p	GALNT10	1
519	hsa-miR-6829-3p	GALNT10	1
520	hsa-miR-6835-5p	GALNT10	1
521	hsa-miR-6836-3p	GALNT10	1
522	hsa-miR-6838-5p	GALNT1	1
523	hsa-miR-6842-5p	GALNT10	1
524	hsa-miR-6847-3p	GALNT4	1
525	hsa-miR-6847-5p	GALNT10	1
526	hsa-miR-6852-3p	B3GNT6	1
527	hsa-miR-6866-3p	GALNT10	1
528	hsa-miR-6868-3p	GALNT13	1
529	hsa-miR-6869-5p	GALNT6	1
530	hsa-miR-6883-5p	GCNT3	1
531	hsa-miR-6884-5p	GALNT2	1
532	hsa-miR-6892-3p	GALNT10	1
533	hsa-miR-7-2-3p	GALNT8	1
534	hsa-miR-7106-5p	GCNT3	1
535	hsa-miR-7107-5p	GCNT1	1
536	hsa-miR-7110-3p	GALNT10	1
537	hsa-miR-7110-5p	GALNT10	1
538	hsa-miR-7151-3p	GALNT6	1
539	hsa-miR-7151-5p	GALNT8	1
540	hsa-miR-7152-5p	GALNT6	1
541	hsa-miR-7159-3p	GALNT1	1
542	hsa-miR-744-3p	GALNT6	1
543	hsa-miR-758-3p	GALNT1	1
544	hsa-miR-759	GALNT6	1
545	hsa-miR-769-3p	GALNT10	1
546	hsa-miR-770-5p	C1GALT1	1
547	hsa-miR-7851-3p	GCNT3	1
548	hsa-miR-7855-5p	GALNT2	1
549	hsa-miR-7975	GALNT10	1
550	hsa-miR-7977	GALNT2	1
551	hsa-miR-8054	GALNT7	1
552	hsa-miR-8063	C1GALT1	1
553	hsa-miR-8064	GALNT7	1
554	hsa-miR-8071	GALNT10	1
555	hsa-miR-8082	GALNT6	1
556	hsa-miR-8087	GALNT3	1
557	hsa-miR-8485	GALNT17	1
558	hsa-miR-873-5p	GALNT15	1
559	hsa-miR-887-5p	GALNT10	1
560	hsa-miR-9-3p	C1GALT1	1
561	hsa-miR-922	GALNT1	1
562	hsa-miR-92a-1-5p	GALNT2	1
563	hsa-miR-941	GALNT17	1
564	hsa-miR-942-5p	GALNT13	1
565	hsa-miR-944	GALNT4	1
566	hsa-miR-99a-5p	GALNT11	1
567	hsa-miR-99b-5p	GALNT11	1

## Sheet: D.O-glycosylation (non-mucin)
D: mature miRNAs targeting glycosyltransferases (GTs) for non-mucin O-glycosylation
	mature_mirna_id	gene_symbol	counts
1	hsa-miR-16-5p	B3GALT6, B3GAT3, B4GAT1, CHPF, CHPF2, CHSY1, COLGALT1, CSGALNACT1, EOGT, EXT1, EXT2, FKRP, FKTN, GXYLT1, GXYLT2, LARGE2, LFNG, MFNG, OGT, POFUT1, POGLUT2, POGLUT3, POMGNT2, POMT2, TMTC3, TMTC4, XXYLT1, XYLT1	28
2	hsa-miR-1-3p	B3GLCT, B4GAT1, CHPF, CHSY1, CHSY3, COLGALT1, CSGALNACT1, CSGALNACT2, EOGT, EXTL2, EXTL3, FKTN, GXYLT1, GXYLT2, POFUT1, POFUT2, POGLUT1, POGLUT2, POGLUT3, POMT1, RFNG, RXYLT1, TMTC3, TMTC4, XYLT2	25
3	hsa-miR-124-3p	B3GLCT, CHPF, CHSY1, CHSY3, COLGALT1, CSGALNACT1, EOGT, EXT1, EXTL2, GXYLT1, GXYLT2, POFUT1, POGLUT1, POGLUT2, POGLUT3, POMGNT1, POMGNT2, POMT2, RXYLT1, TMTC2, TMTC4, XXYLT1	22
4	hsa-miR-147a	B3GLCT, CHSY1, CHSY3, COLGALT1, EOGT, EXT1, EXT2, EXTL1, EXTL2, FKRP, FKTN, OGT, POGLUT3, POMGNT2, RFNG, RXYLT1, TMTC3, XXYLT1, XYLT1	19
5	hsa-miR-129-2-3p	B3GAT3, CHPF, CHPF2, CHSY3, COLGALT1, CSGALNACT1, EOGT, EXT1, EXTL1, GXYLT2, POGLUT1, POGLUT2, POMGNT2, TMTC1, TMTC2, TMTC4, XYLT1, XYLT2	18
6	hsa-miR-155-5p	B3GALNT2, B3GAT3, B4GAT1, CHSY3, COLGALT1, EOGT, GXYLT1, LFNG, OGT, POGLUT2, POGLUT3, POMT1, TMTC1, TMTC2, TMTC3, TMTC4, XXYLT1, XYLT2	18
7	hsa-let-7b-5p	B3GALNT2, B3GAT3, B4GAT1, CHPF2, COLGALT1, CSGALNACT1, FKTN, GXYLT1, LARGE2, MGAT5B, OGT, POGLUT2, POMT2, RXYLT1, TMTC3, XXYLT1, XYLT2	17
8	hsa-miR-107	B4GAT1, CHPF2, CHSY1, COLGALT1, CSGALNACT1, EXT2, EXTL2, EXTL3, MFNG, OGT, POFUT1, POMGNT2, POMT2, RXYLT1, TMTC3, XYLT1, XYLT2	17
9	hsa-miR-34a-5p	B3GALNT2, COLGALT1, EXT1, EXT2, GXYLT1, GXYLT2, LARGE2, MGAT5B, OGT, POFUT1, POMT2, RFNG, RXYLT1, TMTC1, TMTC3, XYLT1, XYLT2	17
10	hsa-miR-103a-3p	B4GAT1, CHPF2, CHSY1, COLGALT1, EXT2, EXTL3, MFNG, OGT, POFUT1, POGLUT2, POMGNT1, POMT2, RXYLT1, TMTC3, XYLT1, XYLT2	16
11	hsa-miR-15a-5p	B3GALT6, B4GAT1, CHPF, CHPF2, COLGALT1, EXT1, EXT2, FKTN, LARGE2, LFNG, OGT, POFUT1, POGLUT3, TMTC1, TMTC3, TMTC4	16
12	hsa-miR-27a-3p	B3GALNT2, B4GALT7, CHSY3, EXT1, GXYLT1, LFNG, MFNG, OGT, POFUT1, POGLUT1, POGLUT2, POMGNT2, POMT1, TMTC3, TMTC4, XYLT2	16
13	hsa-miR-374a-5p	B4GAT1, CHSY1, CHSY3, COLGALT1, COLGALT2, EXT2, EXTL3, LARGE1, OGT, POGLUT2, POMGNT2, RXYLT1, TMTC1, TMTC2, TMTC4, XYLT2	16
14	hsa-miR-15b-5p	B3GALT6, B4GAT1, CHPF, CHPF2, COLGALT1, EXT1, EXT2, FKTN, LARGE2, LFNG, OGT, POFUT1, POGLUT3, TMTC3, TMTC4	15
15	hsa-miR-224-5p	B3GALNT2, CHPF, CHSY1, CSGALNACT2, EXTL2, EXTL3, FKTN, GXYLT1, GXYLT2, RFNG, TMTC1, TMTC3, TMTC4, XYLT1	14
16	hsa-miR-146a-5p	B4GAT1, CHPF, EOGT, EXTL1, FKRP, FKTN, GXYLT1, GXYLT2, LARGE1, LFNG, OGT, TMTC2, TMTC3, XXYLT1	14
17	hsa-let-7a-5p	B4GAT1, CHPF2, EOGT, EXTL3, FKTN, GXYLT1, LFNG, MGAT5B, OGT, POMT2, TMTC3, XYLT2	12
18	hsa-miR-122-5p	B3GALT6, EXT1, GXYLT1, MFNG, OGT, POFUT1, POGLUT3, POMGNT2, POMT2, TMTC3, TMTC4, XXYLT1	12
19	hsa-miR-195-5p	B4GAT1, CHPF, CHPF2, CSGALNACT1, EXT1, EXTL2, LARGE2, LFNG, OGT, TMTC3, TMTC4, XYLT2	12
20	hsa-miR-27b-3p	B3GALNT2, B4GALT7, EXT1, GXYLT1, LFNG, OGT, POFUT1, POGLUT1, TMTC1, TMTC3, TMTC4, XYLT2	12
21	hsa-miR-376a-5p	B3GAT3, CHSY3, CSGALNACT2, EOGT, EXTL3, GXYLT1, GXYLT2, LFNG, POMGNT1, RXYLT1, TMTC3, XXYLT1	12
22	hsa-let-7d-5p	B3GALNT2, CHPF2, EOGT, EXTL3, GXYLT1, MFNG, OGT, POMGNT2, POMT2, TMTC3, XYLT2	11
23	hsa-miR-101-3p	B3GALNT2, CHSY1, CSGALNACT1, EXTL3, GXYLT2, MFNG, POFUT2, POMT1, TMTC2, TMTC3	10
24	hsa-miR-182-5p	B3GALNT2, B3GALT6, EOGT, FKTN, GXYLT1, OGT, POGLUT3, POMGNT1, POMT1, TMTC2, XYLT1	11
25	hsa-miR-20a-5p	B4GAT1, CHSY1, CSGALNACT1, EOGT, GXYLT1, POFUT1, POGLUT2, POGLUT3, POMGNT2, RFNG, XYLT2	11
26	hsa-miR-210-3p	CSGALNACT2, EOGT, EXT1, EXTL2, FKTN, GXYLT1, LARGE2, POGLUT1, POGLUT2, TMTC3, TMTC4	11
27	hsa-miR-26b-5p	B3GALT6, CHPF, CHSY1, CSGALNACT2, EXT2, FKRP, FKTN, POFUT1, POFUT2, POGLUT2, TMTC3	11
28	hsa-miR-128-3p	B3GALNT2, B3GLCT, CHSY3, CSGALNACT2, EXT2, GXYLT1, POGLUT1, RXYLT1, TMTC3, XXYLT1	10
29	hsa-miR-1343-3p	B3GAT3, CHPF, COLGALT1, CSGALNACT1, LARGE2, MGAT5B, POFUT1, TMTC3, TMTC4, XYLT2	10
30	hsa-miR-203a-3p	B4GALT7, COLGALT1, CSGALNACT1, EOGT, EXT1, FKTN, GXYLT1, GXYLT2, POMGNT1, POMGNT2	10
31	hsa-miR-29a-3p	B3GAT3, CHSY1, CSGALNACT1, EXTL3, GXYLT1, POGLUT2, POGLUT3, POMGNT1, TMTC3, XXYLT1	10
32	hsa-miR-7-5p	CSGALNACT2, EXTL2, EXTL3, FKTN, GXYLT1, GXYLT2, OGT, POGLUT3, RFNG, TMTC3	10
33	hsa-miR-98-5p	B4GAT1, CHPF2, COLGALT1, FKTN, GXYLT1, MGAT5B, OGT, POMT2, TMTC3, XYLT2	10
34	hsa-let-7f-5p	B4GAT1, CHPF2, FKTN, GXYLT1, MGAT5B, OGT, POMT2, TMTC3, XYLT2	9
35	hsa-let-7g-5p	B4GAT1, CHPF2, FKTN, GXYLT1, MGAT5B, OGT, POMT2, TMTC3, XYLT2	9
36	hsa-let-7i-5p	B4GAT1, CHPF2, FKTN, GXYLT1, MGAT5B, OGT, POMT2, TMTC3, XYLT2	9
37	hsa-miR-106b-5p	B4GAT1, CHPF, CHSY1, CSGALNACT1, EOGT, EXTL2, GXYLT1, POFUT1, POGLUT3	9
38	hsa-miR-192-5p	CHSY3, CSGALNACT2, EOGT, EXTL2, GXYLT1, POGLUT3, TMTC2, TMTC3, TMTC4	9
39	hsa-miR-19b-3p	B3GALNT2, COLGALT1, CSGALNACT1, EOGT, EXTL3, TMTC1, TMTC3, XYLT2	8
40	hsa-miR-21-3p	B4GAT1, CSGALNACT1, CSGALNACT2, EXT1, EXTL3, LFNG, MFNG, POFUT1, TMTC3	9
41	hsa-miR-26a-5p	B3GALT6, B4GAT1, CHSY1, EOGT, FKTN, OGT, POFUT1, TMTC2, TMTC3	9
42	hsa-miR-335-5p	COLGALT2, CSGALNACT1, EXTL3, GXYLT1, LFNG, MFNG, POFUT2, TMTC2, TMTC3	9
43	hsa-miR-429	B3GAT3, B3GLCT, EOGT, EXT1, LARGE1, LARGE2, POFUT2, POGLUT2, POGLUT3	9
44	hsa-miR-522-5p	CHSY1, COLGALT1, EXT2, EXTL3, GXYLT1, OGT, TMTC2, TMTC3, XXYLT1	9
45	hsa-let-7c-5p	B4GAT1, CHPF2, FKTN, GXYLT1, MGAT5B, OGT, TMTC3, XYLT2	8
46	hsa-miR-130a-3p	B3GAT3, EOGT, EXTL2, FKTN, GXYLT1, POGLUT1, POGLUT3, TMTC1	8
47	hsa-miR-148b-3p	B3GAT3, B4GALT7, COLGALT1, CSGALNACT1, EOGT, EXTL3, GXYLT1, XYLT2	8
48	hsa-miR-191-5p	B3GAT3, B4GAT1, CSGALNACT1, CSGALNACT2, EXTL3, POGLUT2, POMGNT1, POMT2	8
49	hsa-miR-19a-3p	B3GALNT2, COLGALT1, CSGALNACT1, EOGT, EXTL3, TMTC1, TMTC3	7
50	hsa-miR-200b-3p	B3GALNT2, B3GAT3, B3GLCT, B4GAT1, CHPF, CHSY1, EOGT, OGT	8
51	hsa-miR-29c-3p	B3GALT6, CHPF, CHSY1, COLGALT1, POGLUT2, POMGNT1, TMTC3, XXYLT1	8
52	hsa-miR-30e-3p	CHSY1, CSGALNACT2, EOGT, EXTL3, FKRP, POGLUT3, TMTC3, XYLT2	8
53	hsa-miR-497-5p	B3GALT6, B4GAT1, EXT1, OGT, POMT2, TMTC3, TMTC4, XYLT2	8
54	hsa-miR-9-5p	CHSY1, EOGT, EXT2, GXYLT1, LFNG, OGT, POFUT1, TMTC3	8
55	hsa-let-7e-5p	B4GAT1, CHPF2, FKTN, GXYLT1, MGAT5B, OGT, TMTC3	7
56	hsa-miR-10b-5p	B4GAT1, CHPF2, CSGALNACT1, EXTL3, FKTN, GXYLT1, TMTC3	7
57	hsa-miR-125b-5p	B3GLCT, CHPF2, EXTL3, LFNG, OGT, POMT1, XYLT2	7
58	hsa-miR-132-3p	CHSY1, EOGT, EXTL2, GXYLT2, LFNG, OGT, POMT1	7
59	hsa-miR-148a-3p	B3GAT3, B4GALT7, COLGALT1, EOGT, GXYLT1, POFUT1, XYLT2	7
60	hsa-miR-338-3p	B4GAT1, CHSY1, EOGT, OGT, POFUT1, POMGNT1, POMT2	7
61	hsa-miR-4768-3p	B3GALNT2, B4GALT7, COLGALT1, GXYLT2, POFUT1, POFUT2	6
62	hsa-miR-940	B3GALNT2, B4GALT7, COLGALT1, GXYLT2, MGAT5B, POFUT2	6
63	hsa-miR-125a-5p	B3GLCT, CHPF2, LFNG, OGT, POMT1, XYLT2	6
64	hsa-miR-141-3p	EOGT, EXT1, EXTL2, LFNG, OGT, TMTC3	6
65	hsa-miR-17-3p	FKRP, OGT, POMGNT2, XXYLT1, XYLT1, XYLT2	6
66	hsa-miR-17-5p	CHSY1, CSGALNACT1, EXTL3, OGT, POFUT1, TMTC4	6
67	hsa-miR-181a-5p	CHPF2, COLGALT1, GXYLT1, LARGE1, LFNG, OGT	6
68	hsa-miR-196a-5p	B3GALT6, CSGALNACT2, FKTN, GXYLT1, TMTC3, XYLT2	6
69	hsa-miR-200a-3p	EOGT, EXT1, EXTL2, LFNG, OGT, TMTC3	6
70	hsa-miR-215-5p	CHSY3, CSGALNACT2, EXTL2, TMTC2, TMTC3, TMTC4	6
71	hsa-miR-23a-3p	B4GAT1, CHPF2, EXT2, GXYLT1, POMGNT2, TMTC3	6
72	hsa-miR-24-3p	B4GAT1, COLGALT1, EXTL3, LARGE1, POMT2, TMTC4	6
73	hsa-miR-27a-5p	B4GAT1, CSGALNACT1, CSGALNACT2, FKRP, LFNG, POMGNT1	6
74	hsa-miR-30a-3p	CHSY1, CSGALNACT2, EOGT, EXTL3, TMTC3, XYLT2	6
75	hsa-miR-30d-3p	CHSY1, CSGALNACT2, EOGT, EXT2, EXTL3, XYLT2	6
76	hsa-miR-320a	COLGALT1, EXT1, GXYLT1, OGT, POGLUT3, TMTC1	6
77	hsa-miR-375	B4GAT1, CHPF, CHSY1, COLGALT2, EXT1, TMTC4	6
78	hsa-miR-424-5p	EXT1, OGT, POGLUT3, TMTC3, TMTC4, XYLT2	6
79	hsa-miR-545-5p	COLGALT1, GXYLT1, GXYLT2, OGT, POGLUT3, POMT1	6
80	hsa-miR-665	CSGALNACT1, EXT1, GXYLT2, POFUT1, POFUT2, TMTC1	6
81	hsa-miR-766-3p	CHPF2, COLGALT1, LARGE2, POFUT1, POFUT2, XYLT2	6
82	hsa-miR-92a-3p	B4GALT7, EXTL2, GXYLT1, OGT, POMGNT1, XYLT2	6
83	hsa-miR-93-5p	CHSY1, CSGALNACT1, FKTN, GXYLT1, POFUT1, XYLT2	6
84	hsa-miR-10a-5p	B4GAT1, CSGALNACT1, EXTL3, POFUT1, TMTC3	5
85	hsa-miR-1247-3p	B3GALNT2, B4GALT7, FKTN, GXYLT2	4
86	hsa-miR-125b-2-3p	CSGALNACT1, POGLUT3, RFNG, TMTC1, XYLT2	5
87	hsa-miR-1301-3p	B4GALT7, EXT2, GXYLT1, LARGE1, XYLT2	5
88	hsa-miR-1827	B3GALNT2, B4GALT7, GXYLT2, POFUT2	4
89	hsa-miR-196b-5p	CSGALNACT2, FKTN, GXYLT1, TMTC3, XYLT2	5
90	hsa-miR-200c-3p	B3GLCT, B4GAT1, CHPF2, COLGALT2, OGT	5
91	hsa-miR-21-5p	COLGALT1, FKTN, GXYLT2, POFUT1, POMT1	5
92	hsa-miR-218-5p	COLGALT1, EOGT, EXT1, POFUT1, TMTC3	5
93	hsa-miR-222-3p	B3GALNT2, CHSY1, POFUT1, POMGNT1	4
94	hsa-miR-2278	B4GAT1, COLGALT1, EXT1, GXYLT2, OGT	5
95	hsa-miR-23b-3p	B4GAT1, CHPF2, CSGALNACT2, EXT1, GXYLT1	5
96	hsa-miR-301a-3p	EOGT, FKTN, POGLUT3, TMTC1, XYLT2	5
97	hsa-miR-30a-5p	EXTL2, GXYLT1, OGT, POGLUT3, POMGNT1	5
98	hsa-miR-30d-5p	EXT1, EXTL2, FKTN, GXYLT1, POGLUT3	5
99	hsa-miR-330-3p	CHSY1, CSGALNACT1, EXT2, OGT, TMTC3	5
100	hsa-miR-340-5p	B3GALNT2, B3GALT6, GXYLT1, OGT, POGLUT3	5
101	hsa-miR-363-3p	B4GALT7, COLGALT1, EXTL3, LARGE2, XYLT2	5
102	hsa-miR-378a-3p	B3GALT6, CSGALNACT2, OGT, POMGNT1, POMT2	5
103	hsa-miR-3929	FKTN, GXYLT2, POFUT2, TMTC1, XYLT2	5
104	hsa-miR-4459	COLGALT1, CSGALNACT1, GXYLT2, POFUT1, POFUT2	5
105	hsa-miR-4649-3p	B3GALNT2, B4GALT7, GXYLT2, POFUT2	4
106	hsa-miR-4722-5p	B3GALNT2, B4GALT7, GXYLT2, POFUT2	4
107	hsa-miR-484	CHSY1, CHSY3, COLGALT1, MFNG, XYLT2	5
108	hsa-miR-485-5p	B4GAT1, GXYLT2, POFUT1, POFUT2, TMTC1	5
109	hsa-miR-494-3p	CHPF2, EXT2, LFNG, POFUT1, POGLUT2	5
110	hsa-miR-503-5p	CHPF, EXT1, FKTN, POGLUT2, TMTC3	5
111	hsa-miR-6499-3p	B3GALNT2, GXYLT2, POFUT2, POGLUT3	4
112	hsa-miR-6808-5p	B3GALNT2, B4GALT7, GXYLT2, POFUT2	4
113	hsa-miR-6893-5p	B3GALNT2, B4GALT7, GXYLT2, POFUT2	4
114	hsa-miR-9-3p	FKTN, GXYLT1, OGT, POGLUT3, TMTC3	5
115	hsa-miR-92b-3p	B4GALT7, EXTL2, GXYLT1, POFUT1, XYLT2	5
116	hsa-miR-1292-5p	CHPF, EXT1, FKTN, TMTC3	4
117	hsa-miR-1305	EXT2, GXYLT1, TMTC1, TMTC3	4
118	hsa-miR-130b-3p	EOGT, FKTN, POGLUT3, TMTC1	4
119	hsa-miR-142-5p	CHSY1, EOGT, FKTN, GXYLT1	4
120	hsa-miR-144-3p	B3GALNT2, POMT1, TMTC3	3
121	hsa-miR-152-3p	B4GALT7, COLGALT1, EOGT, POMGNT2	4
122	hsa-miR-183-5p	CHPF2, GXYLT1, POGLUT3, XYLT2	4
123	hsa-miR-185-3p	COLGALT1, GXYLT2, POMGNT1, XYLT2	4
124	hsa-miR-186-5p	COLGALT1, EXT1, EXTL2, POGLUT2	4
125	hsa-miR-18a-5p	FKRP, LARGE1, POFUT1, XYLT2	4
126	hsa-miR-193b-3p	CHPF2, EXTL2, GXYLT1, TMTC1	4
127	hsa-miR-205-5p	B4GAT1, GXYLT1, POGLUT1, XYLT2	4
128	hsa-miR-20a-3p	CHPF2, COLGALT1, GXYLT1, OGT	4
129	hsa-miR-212-3p	CHSY1, EXTL1, EXTL2, POMT1	4
130	hsa-miR-221-3p	B3GALNT2, CHSY1, POFUT1	3
131	hsa-miR-25-3p	B4GALT7, EXTL2, GXYLT1, XYLT2	4
132	hsa-miR-29a-5p	B4GAT1, OGT, POGLUT3, TMTC3	4
133	hsa-miR-29b-3p	CHSY1, CSGALNACT2, POMGNT1, TMTC3	4
134	hsa-miR-330-5p	EOGT, POFUT1, POMGNT1, XYLT2	4
135	hsa-miR-33a-5p	FKRP, FKTN, GXYLT1, TMTC1	4
136	hsa-miR-367-3p	B4GALT7, EXTL3, LARGE2, XYLT2	4
137	hsa-miR-3689a-3p	EXT1, EXTL2, EXTL3, TMTC1	4
138	hsa-miR-4326	B3GALT6, EXT1, EXTL3, POMGNT2	4
139	hsa-miR-4419b	FKTN, GXYLT2, POFUT2, TMTC1	4
140	hsa-miR-4478	FKTN, GXYLT2, POFUT2, TMTC1	4
141	hsa-miR-454-3p	EOGT, FKTN, POFUT2, TMTC1	4
142	hsa-miR-455-3p	EXT1, GXYLT2, POFUT2, XYLT2	4
143	hsa-miR-505-5p	CHSY1, EXT1, EXTL3, POMT2	4
144	hsa-miR-513a-5p	COLGALT1, GXYLT1, LFNG, TMTC3	4
145	hsa-miR-548aj-5p	EOGT, EXT2, LFNG, TMTC1	4
146	hsa-miR-548c-3p	B4GALT7, GXYLT1, OGT, TMTC3	4
147	hsa-miR-548f-5p	EOGT, EXT2, LFNG, TMTC1	4
148	hsa-miR-548g-5p	EOGT, EXT2, LFNG, TMTC1	4
149	hsa-miR-548x-5p	EOGT, EXT2, LFNG, TMTC1	4
150	hsa-miR-5698	B3GALNT2, MGAT5B, POGLUT3	3
151	hsa-miR-625-5p	B3GALNT2, CSGALNACT2, EXT1	3
152	hsa-miR-651-3p	B3GALNT2, CHSY1, OGT	3
153	hsa-miR-660-3p	CHSY1, FKTN, POMGNT1, POMT1	4
154	hsa-miR-671-5p	CHPF2, OGT, POGLUT3, TMTC3	4
155	hsa-miR-6867-5p	COLGALT1, EOGT, GXYLT2, TMTC3	4
156	hsa-miR-6884-5p	GXYLT2, POFUT1, POFUT2, TMTC1	4
157	hsa-miR-7160-5p	B4GALT7, GXYLT2, POFUT2, TMTC1	4
158	hsa-miR-744-5p	CHPF2, COLGALT1, POFUT2, POMGNT1	4
159	hsa-miR-873-5p	COLGALT1, GXYLT1, OGT, POFUT2	4
160	hsa-miR-99a-5p	B3GLCT, EXTL3, GXYLT1, TMTC1	4
161	hsa-miR-100-5p	B3GLCT, GXYLT1, TMTC1	3
162	hsa-miR-106a-5p	CHSY1, CSGALNACT1, OGT	3
163	hsa-miR-1207-5p	CHSY1, GXYLT2, LFNG	3
164	hsa-miR-1226-3p	B3GALT6, OGT, XYLT2	3
165	hsa-miR-1233-5p	COLGALT1, EXT1, TMTC1	3
166	hsa-miR-1250-3p	CSGALNACT1, POFUT2, TMTC3	3
167	hsa-miR-125a-3p	B3GAT3, COLGALT1, LFNG	3
168	hsa-miR-126-5p	CSGALNACT1, GXYLT1, POFUT1	3
169	hsa-miR-1260a	COLGALT1, EXTL3, OGT	3
170	hsa-miR-1275	B3GALNT2, POMGNT1	2
171	hsa-miR-129-5p	B3GLCT, B4GAT1, POFUT1	3
172	hsa-miR-1297	CHSY1, FKTN, TMTC3	3
173	hsa-miR-1306-5p	CHPF2, POFUT1, POMT1	3
174	hsa-miR-130a-5p	B4GAT1, CSGALNACT2, GXYLT1	3
175	hsa-miR-133a-3p	TMTC3, XXYLT1, XYLT2	3
176	hsa-miR-137	CSGALNACT1, EOGT, EXT1	3
177	hsa-miR-141-5p	B3GALNT2, EXTL3, XYLT2	3
178	hsa-miR-145-5p	CHSY3, EOGT, POGLUT2	3
179	hsa-miR-146b-5p	GXYLT2, LFNG, POMT2	3
180	hsa-miR-150-5p	B4GAT1, POFUT1, XYLT2	3
181	hsa-miR-181a-2-3p	POMGNT1, POMT1, TMTC3	3
182	hsa-miR-182-3p	FKTN, LARGE1, XYLT2	3
183	hsa-miR-18b-5p	FKRP, POFUT1, XYLT2	3
184	hsa-miR-1908-5p	POFUT2, POGLUT3, XXYLT1	3
185	hsa-miR-194-5p	CSGALNACT2, EOGT, POGLUT2	3
186	hsa-miR-1976	FKTN, GXYLT2, POFUT1	3
187	hsa-miR-199a-5p	CSGALNACT1, EXT1, EXTL3	3
188	hsa-miR-199b-5p	CSGALNACT1, EXT1, EXTL3	3
189	hsa-miR-216a-5p	CSGALNACT1, EXT1, POGLUT3	3
190	hsa-miR-216b-5p	EXTL2, OGT, POGLUT3	3
191	hsa-miR-22-3p	CHPF2, RFNG, XXYLT1	3
192	hsa-miR-221-5p	COLGALT1, MFNG, POMGNT1	3
193	hsa-miR-223-5p	EOGT, GXYLT2, TMTC3	3
194	hsa-miR-297	EOGT, GXYLT2, TMTC3	3
195	hsa-miR-301b-3p	EOGT, FKTN, TMTC1	3
196	hsa-miR-30b-3p	EXT1, EXTL3, TMTC1	3
197	hsa-miR-30b-5p	EXTL2, GXYLT1, POGLUT3	3
198	hsa-miR-30c-1-3p	EXT1, EXTL3, TMTC1	3
199	hsa-miR-30c-2-3p	EXT1, EXTL3, TMTC1	3
200	hsa-miR-30c-5p	EXTL2, GXYLT1, POGLUT3	3
201	hsa-miR-30e-5p	EXTL2, GXYLT1, POGLUT3	3
202	hsa-miR-31-5p	COLGALT1, EXTL1, TMTC1	3
203	hsa-miR-3121-3p	EOGT, GXYLT2, POFUT1	3
204	hsa-miR-3153	EXT1, MGAT5B, OGT	3
205	hsa-miR-3180-3p	MGAT5B, POGLUT3, TMTC2	3
206	hsa-miR-32-5p	B4GALT7, GXYLT1, XYLT2	3
207	hsa-miR-326	EOGT, POFUT1, XYLT2	3
208	hsa-miR-328-5p	COLGALT1, MGAT5B, POGLUT3	3
209	hsa-miR-339-5p	B4GALT7, CHPF2, EXT1	3
210	hsa-miR-340-3p	B4GALT7, FKRP, POFUT2	3
211	hsa-miR-3619-5p	CSGALNACT2, GXYLT1, XYLT2	3
212	hsa-miR-362-3p	CSGALNACT1, LFNG, POGLUT1	3
213	hsa-miR-3653-3p	B3GALNT2, EXTL2	2
214	hsa-miR-3653-5p	FKTN, GXYLT2, POFUT1	3
215	hsa-miR-3658	B3GALNT2, GXYLT1	2
216	hsa-miR-3663-3p	CSGALNACT1, LFNG, TMTC3	3
217	hsa-miR-3666	EOGT, FKTN, TMTC1	3
218	hsa-miR-3689d	CHSY1, GXYLT2, POFUT2	3
219	hsa-miR-3714	CHSY1, GXYLT1, GXYLT2	3
220	hsa-miR-374b-5p	EXTL2, POFUT1, TMTC1	3
221	hsa-miR-378a-5p	COLGALT1, TMTC4, XYLT2	3
222	hsa-miR-378c	B3GALT6, OGT, POMGNT1	3
223	hsa-miR-378d	B3GALT6, OGT, POMGNT1	3
224	hsa-miR-378i	B3GALT6, OGT, POMGNT1	3
225	hsa-miR-3910	CHSY1, GXYLT1, TMTC1	3
226	hsa-miR-423-5p	CHPF, FKRP, RFNG	3
227	hsa-miR-4271	B3GALNT2, OGT	2
228	hsa-miR-4279	FKTN, GXYLT2, POFUT1	3
229	hsa-miR-4295	EOGT, FKTN, TMTC1	3
230	hsa-miR-4433a-3p	COLGALT1, POFUT1, POFUT2	3
231	hsa-miR-4447	B3GALNT2, GXYLT2	2
232	hsa-miR-4469	EXTL3, FKRP, POMGNT1	3
233	hsa-miR-4472	B3GALNT2, GXYLT2	2
234	hsa-miR-449a	EXT1, GXYLT2, RFNG	3
235	hsa-miR-450b-5p	EOGT, GXYLT1, POGLUT3	3
236	hsa-miR-4537	B3GALNT2, B4GALT7	2
237	hsa-miR-4665-5p	B3GALNT2, POMGNT1	2
238	hsa-miR-4667-3p	FKRP, POFUT2, POMGNT1	3
239	hsa-miR-4667-5p	B3GALNT2, GXYLT2	2
240	hsa-miR-4691-5p	CSGALNACT1, EXTL3, TMTC1	3
241	hsa-miR-4700-5p	B3GALNT2, GXYLT2	2
242	hsa-miR-4723-5p	B3GALNT2, MGAT5B	2
243	hsa-miR-4726-3p	CHSY3, POFUT1, RFNG	3
244	hsa-miR-4786-3p	COLGALT1, CSGALNACT1, POFUT2	3
245	hsa-miR-489-3p	FKRP, OGT, POGLUT3	3
246	hsa-miR-497-3p	CHSY1, GXYLT1, TMTC1	3
247	hsa-miR-516b-5p	GXYLT2, OGT, TMTC3	3
248	hsa-miR-532-3p	CHSY1, COLGALT1, TMTC2	3
249	hsa-miR-545-3p	CSGALNACT2, LFNG, OGT	3
250	hsa-miR-548a-3p	CHPF2, EXT1, POFUT1	3
251	hsa-miR-548an	B4GALT7, GXYLT1, GXYLT2	3
252	hsa-miR-548o-3p	CHPF2, CHSY1, EXTL3	3
253	hsa-miR-548p	EXT2, LFNG, TMTC1	3
254	hsa-miR-561-3p	EOGT, TMTC1, TMTC2	3
255	hsa-miR-567	EOGT, GXYLT2, TMTC3	3
256	hsa-miR-577	FKTN, GXYLT2, OGT	3
257	hsa-miR-580-3p	CHSY1, POFUT2, TMTC1	3
258	hsa-miR-589-3p	EXT2, GXYLT1, OGT	3
259	hsa-miR-590-3p	MFNG, OGT, POFUT2	3
260	hsa-miR-603	GXYLT1, LFNG, RFNG	3
261	hsa-miR-6077	B3GALNT2, EXT1	2
262	hsa-miR-618	COLGALT2, FKTN, LARGE1	3
263	hsa-miR-6733-5p	EXT1, MGAT5B, OGT	3
264	hsa-miR-6739-5p	EXT1, MGAT5B, OGT	3
265	hsa-miR-6749-3p	CSGALNACT1, EXTL3, TMTC1	3
266	hsa-miR-6770-5p	POFUT1, POFUT2, TMTC2	3
267	hsa-miR-6778-5p	COLGALT1, EXT1, TMTC1	3
268	hsa-miR-6792-3p	CSGALNACT1, EXTL3, TMTC1	3
269	hsa-miR-6840-3p	GXYLT2, POFUT1, POFUT2	3
270	hsa-miR-6851-5p	CHSY1, GXYLT2, POFUT2	3
271	hsa-miR-6852-5p	B3GALNT2, POMGNT1	2
272	hsa-miR-6870-5p	B3GALNT2, MGAT5B	2
273	hsa-miR-6885-5p	COLGALT1, MGAT5B, POGLUT3	3
274	hsa-miR-7111-5p	B3GALNT2, MGAT5B	2
275	hsa-miR-767-5p	B4GALT7, FKTN, TMTC3	3
276	hsa-miR-7856-5p	B3GALNT2, GXYLT1	2
277	hsa-miR-8089	B3GALNT2, GXYLT2	2
278	hsa-miR-877-5p	B4GAT1, LARGE2, RXYLT1	3
279	hsa-miR-92a-2-5p	B3GALNT2, GXYLT2	2
280	hsa-miR-92b-5p	B3GALNT2, FKRP	2
281	hsa-miR-939-3p	B3GALNT2, POFUT2	2
282	hsa-miR-941	B3GALT6, FKRP, GXYLT1	3
283	hsa-miR-942-5p	CSGALNACT1, FKRP, POFUT1	3
284	hsa-miR-944	EOGT, FKTN, GXYLT1	3
285	hsa-miR-103a-2-5p	FKRP, XYLT2	2
286	hsa-miR-106a-3p	B4GALT7, FKTN	2
287	hsa-miR-1179	GXYLT2, TMTC3	2
288	hsa-miR-1224-5p	EXT1, POMGNT1	2
289	hsa-miR-1226-5p	EXT1, OGT	2
290	hsa-miR-1238-3p	CSGALNACT1, TMTC1	2
291	hsa-miR-1253	POFUT2, TMTC2	2
292	hsa-miR-1260b	EXTL3, OGT	2
293	hsa-miR-1269b	B3GALT6, POMGNT1	2
294	hsa-miR-1273a	B3GALNT2	1
295	hsa-miR-1273e	GXYLT2, POFUT2	2
296	hsa-miR-1273h-5p	EXTL3, TMTC1	2
297	hsa-miR-1288-5p	COLGALT1, GXYLT2	2
298	hsa-miR-1303	FKTN, GXYLT2	2
299	hsa-miR-1304-5p	B4GALT7, GXYLT1	2
300	hsa-miR-134-3p	EXT1, EXTL3	2
301	hsa-miR-136-5p	EXT1, TMTC3	2
302	hsa-miR-139-5p	B3GALNT2	1
303	hsa-miR-143-3p	CHPF2, GXYLT1	2
304	hsa-miR-143-5p	POFUT1, POGLUT3	2
305	hsa-miR-1468-3p	EOGT, TMTC1	2
306	hsa-miR-1470	FKRP, POMGNT1	2
307	hsa-miR-149-3p	MGAT5B, TMTC1	2
308	hsa-miR-149-5p	OGT, POFUT1	2
309	hsa-miR-153-5p	CSGALNACT1, POFUT2	2
310	hsa-miR-16-1-3p	OGT, TMTC4	2
311	hsa-miR-181b-5p	CHPF2, OGT	2
312	hsa-miR-181c-5p	CHPF2, OGT	2
313	hsa-miR-181d-5p	CHPF2, OGT	2
314	hsa-miR-1825	B4GALT7, CSGALNACT1	2
315	hsa-miR-185-5p	EXTL3, GXYLT2	2
316	hsa-miR-186-3p	POFUT1, POMGNT1	2
317	hsa-miR-187-5p	B3GALNT2	1
318	hsa-miR-188-3p	EOGT, POFUT1	2
319	hsa-miR-188-5p	TMTC1, TMTC3	2
320	hsa-miR-190a-5p	POGLUT3, POMT2	2
321	hsa-miR-190b	POGLUT3, POMT2	2
322	hsa-miR-1910-3p	B4GALT7, GXYLT2	2
323	hsa-miR-1910-5p	FKTN, OGT	2
324	hsa-miR-193a-3p	GXYLT1, TMTC1	2
325	hsa-miR-196a-3p	LFNG, POFUT2	2
326	hsa-miR-197-3p	CHSY1, POFUT1	2
327	hsa-miR-19b-1-5p	EOGT, OGT	2
328	hsa-miR-20b-5p	CHSY1, POFUT1	2
329	hsa-miR-2113	B3GALNT2	1
330	hsa-miR-2115-5p	FKTN, GXYLT1	2
331	hsa-miR-219a-2-3p	B3GALNT2	1
332	hsa-miR-219a-5p	CHPF2, GXYLT1	2
333	hsa-miR-22-5p	B3GALT6, EXT1	2
334	hsa-miR-2276-5p	EXTL3, POFUT1	2
335	hsa-miR-2277-3p	POFUT1, POFUT2	2
336	hsa-miR-2355-5p	LARGE1, POMT2	2
337	hsa-miR-27b-5p	EOGT, XYLT2	2
338	hsa-miR-298	B4GALT7, POFUT1	2
339	hsa-miR-301a-5p	CHSY3, EXTL3	2
340	hsa-miR-3115	OGT, POGLUT3	2
341	hsa-miR-3127-5p	TMTC1, XXYLT1	2
342	hsa-miR-3144-5p	B3GALNT2	1
343	hsa-miR-3146	B3GALNT2	1
344	hsa-miR-3150b-3p	GXYLT2, POGLUT3	2
345	hsa-miR-3157-5p	POFUT2, TMTC1	2
346	hsa-miR-3158-3p	OGT, XYLT2	2
347	hsa-miR-3160-3p	GXYLT2, POFUT2	2
348	hsa-miR-3180-5p	GXYLT1, POFUT1	2
349	hsa-miR-3191-3p	B3GALNT2	1
350	hsa-miR-320b	GXYLT1, POGLUT3	2
351	hsa-miR-320c	GXYLT1, POGLUT3	2
352	hsa-miR-320d	GXYLT1, POGLUT3	2
353	hsa-miR-324-5p	GXYLT1, MGAT5B	2
354	hsa-miR-329-3p	COLGALT1, LFNG	2
355	hsa-miR-331-3p	CHSY1, TMTC3	2
356	hsa-miR-335-3p	EXT2, TMTC1	2
357	hsa-miR-338-5p	B4GAT1, OGT	2
358	hsa-miR-33a-3p	GXYLT1, GXYLT2	2
359	hsa-miR-33b-5p	B4GAT1, TMTC1	2
360	hsa-miR-34a-3p	CHPF, OGT	2
361	hsa-miR-34b-3p	CSGALNACT2, GXYLT2	2
362	hsa-miR-34b-5p	GXYLT2, TMTC1	2
363	hsa-miR-34c-3p	CSGALNACT2, OGT	2
364	hsa-miR-34c-5p	GXYLT2, TMTC1	2
365	hsa-miR-361-5p	POGLUT3, POMGNT2	2
366	hsa-miR-3613-5p	POMT2, TMTC4	2
367	hsa-miR-3614-5p	COLGALT1, GXYLT2	2
368	hsa-miR-3619-3p	B4GALT7, OGT	2
369	hsa-miR-3664-3p	POFUT1, POFUT2	2
370	hsa-miR-3689b-3p	EXTL3, TMTC1	2
371	hsa-miR-3689c	EXTL3, TMTC1	2
372	hsa-miR-369-3p	B4GAT1, TMTC1	2
373	hsa-miR-376c-3p	LARGE1, OGT	2
374	hsa-miR-377-5p	B4GALT7, POFUT2	2
375	hsa-miR-425-5p	CHSY1, EOGT	2
376	hsa-miR-4251	CHSY1, TMTC2	2
377	hsa-miR-4253	LFNG, MGAT5B	2
378	hsa-miR-4287	FKRP, OGT	2
379	hsa-miR-4302	EXTL3, GXYLT2	2
380	hsa-miR-4311	GXYLT2, POFUT1	2
381	hsa-miR-432-5p	OGT, TMTC1	2
382	hsa-miR-4329	CHSY1, TMTC2	2
383	hsa-miR-4422	OGT, TMTC1	2
384	hsa-miR-4436b-3p	EXT2, GXYLT2	2
385	hsa-miR-4465	FKTN, TMTC3	2
386	hsa-miR-4477a	CHSY1, POFUT1	2
387	hsa-miR-4477b	B3GALNT2	1
388	hsa-miR-4486	B3GALNT2	1
389	hsa-miR-4487	GXYLT2, POFUT2	2
390	hsa-miR-4489	COLGALT1, POMGNT1	2
391	hsa-miR-449b-5p	COLGALT2, GXYLT2	2
392	hsa-miR-449c-5p	GXYLT2, TMTC1	2
393	hsa-miR-451b	B3GALNT2	1
394	hsa-miR-452-5p	CHPF, GXYLT1	2
395	hsa-miR-4524a-5p	EXT1, TMTC3	2
396	hsa-miR-4525	B3GALNT2	1
397	hsa-miR-4532	FKTN, GXYLT2	2
398	hsa-miR-4632-5p	EXT2, GXYLT2	2
399	hsa-miR-4648	COLGALT1, EXT1	2
400	hsa-miR-4649-5p	B3GALNT2	1
401	hsa-miR-4651	B3GALNT2	1
402	hsa-miR-4652-5p	B3GALNT2	1
403	hsa-miR-4654	COLGALT1, EXT1	2
404	hsa-miR-4668-5p	EXT1, OGT	2
405	hsa-miR-4685-5p	COLGALT1, EXT2	2
406	hsa-miR-4694-3p	EOGT, OGT	2
407	hsa-miR-4696	B3GALNT2	1
408	hsa-miR-4722-3p	FKTN, GXYLT2	2
409	hsa-miR-4725-3p	B3GALNT2	1
410	hsa-miR-4728-5p	MGAT5B, TMTC1	2
411	hsa-miR-4763-3p	CHSY1, GXYLT2	2
412	hsa-miR-4769-5p	COLGALT1, EXT1	2
413	hsa-miR-4784	GXYLT2, POGLUT3	2
414	hsa-miR-4793-5p	EXTL3, MGAT5B	2
415	hsa-miR-4795-5p	CHSY1, FKTN	2
416	hsa-miR-486-3p	OGT, POFUT2	2
417	hsa-miR-486-5p	COLGALT1, GXYLT1	2
418	hsa-miR-498	POFUT1, TMTC3	2
419	hsa-miR-499a-5p	GXYLT1, XYLT2	2
420	hsa-miR-5003-5p	EXT1, POFUT2	2
421	hsa-miR-500a-3p	B3GALT6, B4GALT7	2
422	hsa-miR-5010-3p	OGT, POFUT1	2
423	hsa-miR-5010-5p	B3GALNT2	1
424	hsa-miR-5011-5p	EOGT, TMTC3	2
425	hsa-miR-502-5p	POFUT1, TMTC3	2
426	hsa-miR-506-3p	CHSY1, GXYLT1	2
427	hsa-miR-509-3-5p	OGT, POFUT1	2
428	hsa-miR-509-5p	OGT, POFUT1	2
429	hsa-miR-5093	CHSY1, OGT	2
430	hsa-miR-5094	EXTL3, GXYLT1	2
431	hsa-miR-512-5p	OGT, POFUT2	2
432	hsa-miR-516a-3p	FKTN, GXYLT1	2
433	hsa-miR-516b-3p	FKTN, GXYLT1	2
434	hsa-miR-518c-5p	OGT, POFUT1	2
435	hsa-miR-5190	POGLUT3, POMT2	2
436	hsa-miR-519a-3p	FKTN, TMTC1	2
437	hsa-miR-519b-3p	FKTN, TMTC1	2
438	hsa-miR-519c-3p	FKTN, TMTC1	2
439	hsa-miR-519d-3p	CHSY1, POFUT1	2
440	hsa-miR-520a-5p	GXYLT1, OGT	2
441	hsa-miR-542-3p	POGLUT3, POMT2	2
442	hsa-miR-548aw	EOGT, TMTC1	2
443	hsa-miR-548ax	CSGALNACT2, XYLT2	2
444	hsa-miR-548v	B3GALNT2	1
445	hsa-miR-558	GXYLT2, POFUT2	2
446	hsa-miR-5582-5p	CHSY1, GXYLT1	2
447	hsa-miR-5584-5p	MGAT5B, OGT	2
448	hsa-miR-5586-3p	GXYLT2, POFUT2	2
449	hsa-miR-561-5p	COLGALT1, XYLT2	2
450	hsa-miR-5690	GXYLT2, XYLT2	2
451	hsa-miR-5699-3p	B4GALT7, XYLT2	2
452	hsa-miR-574-5p	EOGT, GXYLT2	2
453	hsa-miR-582-3p	EXT2, EXTL2	2
454	hsa-miR-587	EXTL3, POFUT1	2
455	hsa-miR-605-5p	GXYLT2, TMTC3	2
456	hsa-miR-608	B3GALNT2	1
457	hsa-miR-6086	B4GALT7, POFUT2	2
458	hsa-miR-612	COLGALT1, POFUT2	2
459	hsa-miR-6134	GXYLT2, TMTC1	2
460	hsa-miR-615-3p	B4GAT1, XYLT2	2
461	hsa-miR-616-3p	CSGALNACT1, FKTN	2
462	hsa-miR-624-3p	COLGALT1, XYLT2	2
463	hsa-miR-627-3p	CSGALNACT1, TMTC1	2
464	hsa-miR-627-5p	B4GAT1, OGT	2
465	hsa-miR-628-5p	EOGT, EXT2	2
466	hsa-miR-629-3p	RFNG, TMTC2	2
467	hsa-miR-641	GXYLT1, OGT	2
468	hsa-miR-642a-5p	EXTL3, POFUT1	2
469	hsa-miR-644a	COLGALT1, EXTL3	2
470	hsa-miR-646	EXT1, POGLUT3	2
471	hsa-miR-6501-3p	B3GALNT2	1
472	hsa-miR-6511a-5p	B4GALT7, GXYLT2	2
473	hsa-miR-6512-3p	MGAT5B, POFUT2	2
474	hsa-miR-6512-5p	EOGT, TMTC3	2
475	hsa-miR-6516-5p	GXYLT2, POFUT2	2
476	hsa-miR-657	B4GALT7, CHSY1	2
477	hsa-miR-660-5p	LARGE1, TMTC3	2
478	hsa-miR-663a	POFUT2, POGLUT3	2
479	hsa-miR-664a-3p	EXTL3, TMTC3	2
480	hsa-miR-664a-5p	B4GAT1, CHSY1	2
481	hsa-miR-670-3p	CSGALNACT1, TMTC1	2
482	hsa-miR-6720-5p	MGAT5B, POFUT2	2
483	hsa-miR-6727-3p	FKTN, GXYLT2	2
484	hsa-miR-6728-3p	EXTL3, FKTN	2
485	hsa-miR-6729-5p	B3GALNT2	1
486	hsa-miR-6735-5p	EXT2, GXYLT2	2
487	hsa-miR-6747-3p	FKTN, GXYLT2	2
488	hsa-miR-6751-5p	GXYLT2, POMGNT1	2
489	hsa-miR-6752-5p	GXYLT2, POMGNT1	2
490	hsa-miR-6753-5p	CHSY1, EXT2	2
491	hsa-miR-6756-5p	B3GALNT2	1
492	hsa-miR-6761-5p	CHSY1, TMTC2	2
493	hsa-miR-6766-5p	B3GALNT2	1
494	hsa-miR-6768-3p	GXYLT1, POFUT1	2
495	hsa-miR-6775-5p	MGAT5B, POFUT2	2
496	hsa-miR-6779-5p	EXTL3, TMTC1	2
497	hsa-miR-6780a-5p	EXTL3, TMTC1	2
498	hsa-miR-6780b-5p	B3GALNT2	1
499	hsa-miR-6782-5p	B3GALNT2	1
500	hsa-miR-6785-5p	MGAT5B, TMTC1	2
501	hsa-miR-6787-3p	MGAT5B, POGLUT3	2
502	hsa-miR-6787-5p	POFUT2, POGLUT3	2
503	hsa-miR-6788-5p	EXTL3, TMTC1	2
504	hsa-miR-6803-5p	GXYLT2, POMGNT1	2
505	hsa-miR-6810-5p	B3GALNT2	1
506	hsa-miR-6825-5p	GXYLT2, MGAT5B	2
507	hsa-miR-6827-3p	FKRP, POFUT2	2
508	hsa-miR-6835-5p	GXYLT2, POMGNT1	2
509	hsa-miR-6837-5p	COLGALT1, EXT2	2
510	hsa-miR-6838-5p	EXT1, OGT	2
511	hsa-miR-6842-5p	GXYLT2, POMGNT1	2
512	hsa-miR-6849-3p	COLGALT1, MGAT5B	2
513	hsa-miR-6862-5p	LFNG, MGAT5B	2
514	hsa-miR-6872-3p	CHPF, FKTN	2
515	hsa-miR-6879-5p	EXT2, GXYLT2	2
516	hsa-miR-6882-5p	B3GALNT2	1
517	hsa-miR-6883-5p	MGAT5B, TMTC1	2
518	hsa-miR-6887-3p	COLGALT1, MGAT5B	2
519	hsa-miR-6892-3p	EXTL3, POFUT1	2
520	hsa-miR-7109-5p	MGAT5B, POMGNT1	2
521	hsa-miR-7110-5p	GXYLT2, POMGNT1	2
522	hsa-miR-7113-5p	CHSY1, COLGALT1	2
523	hsa-miR-7114-5p	EXT1, EXTL3	2
524	hsa-miR-7162-5p	FKTN, GXYLT1	2
525	hsa-miR-765	CSGALNACT1, GXYLT2	2
526	hsa-miR-7843-5p	EXT2, GXYLT2	2
527	hsa-miR-7977	B4GALT7, GXYLT2	2
528	hsa-miR-8087	B3GALNT2	1
529	hsa-miR-873-3p	B3GLCT, POFUT2	2
530	hsa-miR-876-5p	B3GALNT2, EXTL3	2
531	hsa-miR-877-3p	EXTL2, GXYLT1	2
532	hsa-miR-885-5p	GXYLT1, OGT	2
533	hsa-miR-887-5p	EXTL3, TMTC1	2
534	hsa-miR-9500	CHSY1, OGT	2
535	hsa-let-7a-3p	POGLUT3	1
536	hsa-let-7g-3p	EXTL2	1
537	hsa-miR-100-3p	POFUT2	1
538	hsa-miR-101-5p	GXYLT2	1
539	hsa-miR-105-5p	EOGT	1
540	hsa-miR-10a-3p	FKTN	1
541	hsa-miR-1178-5p	POFUT2	1
542	hsa-miR-1184	POFUT2	1
543	hsa-miR-1202	OGT	1
544	hsa-miR-122-3p	GXYLT2	1
545	hsa-miR-1227-5p	COLGALT1	1
546	hsa-miR-1229-3p	FKRP	1
547	hsa-miR-1237-3p	POFUT1	1
548	hsa-miR-1237-5p	POGLUT3	1
549	hsa-miR-124-5p	CSGALNACT1	1
550	hsa-miR-1243	B3GALT6	1
551	hsa-miR-1248	POFUT1	1
552	hsa-miR-1249-5p	MGAT5B	1
553	hsa-miR-1254	POGLUT3	1
554	hsa-miR-1255a	POFUT1	1
555	hsa-miR-1255b-5p	POFUT1	1
556	hsa-miR-1256	OGT	1
557	hsa-miR-125b-1-3p	GXYLT2	1
558	hsa-miR-126-3p	POGLUT3	1
559	hsa-miR-1266-5p	POFUT1	1
560	hsa-miR-1271-3p	POMT2	1
561	hsa-miR-1271-5p	CHSY1	1
562	hsa-miR-1273f	POFUT2	1
563	hsa-miR-1273g-3p	POFUT2	1
564	hsa-miR-1276	EXTL3	1
565	hsa-miR-1277-3p	EXT1	1
566	hsa-miR-1277-5p	EOGT	1
567	hsa-miR-128-1-5p	COLGALT1	1
568	hsa-miR-128-2-5p	COLGALT1	1
569	hsa-miR-1281	GXYLT2	1
570	hsa-miR-1284	TMTC3	1
571	hsa-miR-1285-3p	POFUT2	1
572	hsa-miR-1288-3p	CHSY1	1
573	hsa-miR-129-1-3p	COLGALT1	1
574	hsa-miR-1290	B3GALNT2	1
575	hsa-miR-1293	B3GAT3	1
576	hsa-miR-1295b-3p	FKTN	1
577	hsa-miR-1296-5p	OGT	1
578	hsa-miR-1298-3p	TMTC3	1
579	hsa-miR-1306-3p	XYLT2	1
580	hsa-miR-1307-3p	CHPF2	1
581	hsa-miR-1307-5p	OGT	1
582	hsa-miR-130b-5p	LARGE1	1
583	hsa-miR-132-5p	B4GAT1	1
584	hsa-miR-1321	POFUT1	1
585	hsa-miR-1323	EXTL3	1
586	hsa-miR-1343-5p	GXYLT2	1
587	hsa-miR-138-5p	XYLT2	1
588	hsa-miR-140-5p	POMT2	1
589	hsa-miR-142-3p	TMTC3	1
590	hsa-miR-145-3p	OGT	1
591	hsa-miR-146b-3p	TMTC2	1
592	hsa-miR-148a-5p	EOGT	1
593	hsa-miR-150-3p	TMTC1	1
594	hsa-miR-153-3p	B3GALT6	1
595	hsa-miR-154-5p	OGT	1
596	hsa-miR-1587	B4GALT7	1
597	hsa-miR-15a-3p	EXT1	1
598	hsa-miR-15b-3p	CSGALNACT2	1
599	hsa-miR-16-2-3p	COLGALT1	1
600	hsa-miR-181a-3p	B3GALNT2	1
601	hsa-miR-181c-3p	OGT	1
602	hsa-miR-187-3p	B4GALT7	1
603	hsa-miR-18a-3p	POMGNT1	1
604	hsa-miR-190a-3p	TMTC3	1
605	hsa-miR-191-3p	XYLT2	1
606	hsa-miR-1911-5p	CHSY1	1
607	hsa-miR-1913	CHSY1	1
608	hsa-miR-1914-5p	FKTN	1
609	hsa-miR-1915-3p	POFUT1	1
610	hsa-miR-193b-5p	OGT	1
611	hsa-miR-197-5p	POMT2	1
612	hsa-miR-199a-3p	B3GALNT2	1
613	hsa-miR-19a-5p	EOGT	1
614	hsa-miR-19b-2-5p	EOGT	1
615	hsa-miR-200a-5p	OGT	1
616	hsa-miR-202-3p	TMTC3	1
617	hsa-miR-204-3p	EXT1	1
618	hsa-miR-204-5p	TMTC2	1
619	hsa-miR-205-3p	EOGT	1
620	hsa-miR-2052	EOGT	1
621	hsa-miR-208a-3p	GXYLT1	1
622	hsa-miR-208b-3p	GXYLT1	1
623	hsa-miR-211-3p	OGT	1
624	hsa-miR-211-5p	TMTC2	1
625	hsa-miR-2110	EXT1	1
626	hsa-miR-2114-5p	GXYLT1	1
627	hsa-miR-214-5p	TMTC1	1
628	hsa-miR-215-3p	POGLUT3	1
629	hsa-miR-216a-3p	TMTC3	1
630	hsa-miR-219a-1-3p	OGT	1
631	hsa-miR-219b-3p	POMT2	1
632	hsa-miR-223-3p	TMTC2	1
633	hsa-miR-2355-3p	CHPF2	1
634	hsa-miR-24-2-5p	EXTL3	1
635	hsa-miR-2467-3p	B4GALT7	1
636	hsa-miR-2467-5p	POFUT1	1
637	hsa-miR-2681-5p	POFUT1	1
638	hsa-miR-2682-5p	GXYLT2	1
639	hsa-miR-26a-1-3p	EXTL2	1
640	hsa-miR-28-3p	FKTN	1
641	hsa-miR-28-5p	XXYLT1	1
642	hsa-miR-302a-3p	TMTC2	1
643	hsa-miR-302b-5p	GXYLT2	1
644	hsa-miR-302d-5p	GXYLT2	1
645	hsa-miR-3064-3p	TMTC1	1
646	hsa-miR-3065-3p	POFUT1	1
647	hsa-miR-3120-3p	LFNG	1
648	hsa-miR-3121-5p	POMGNT1	1
649	hsa-miR-3126-3p	TMTC3	1
650	hsa-miR-3127-3p	CHPF2	1
651	hsa-miR-3133	EXT1	1
652	hsa-miR-3135b	POGLUT3	1
653	hsa-miR-3136-5p	FKRP	1
654	hsa-miR-3141	POFUT2	1
655	hsa-miR-3147	B4GALT7	1
656	hsa-miR-3150a-3p	GXYLT2	1
657	hsa-miR-3151-5p	COLGALT1	1
658	hsa-miR-3154	OGT	1
659	hsa-miR-3157-3p	CHSY1	1
660	hsa-miR-3161	EOGT	1
661	hsa-miR-3175	GXYLT2	1
662	hsa-miR-3177-5p	EXTL1	1
663	hsa-miR-3179	OGT	1
664	hsa-miR-3180	POGLUT3	1
665	hsa-miR-3182	GXYLT1	1
666	hsa-miR-3185	EXT2	1
667	hsa-miR-3186-5p	FKTN	1
668	hsa-miR-3187-5p	POFUT2	1
669	hsa-miR-3188	POFUT1	1
670	hsa-miR-3190-5p	COLGALT1	1
671	hsa-miR-3191-5p	POFUT1	1
672	hsa-miR-3196	POGLUT3	1
673	hsa-miR-3199	FKTN	1
674	hsa-miR-32-3p	GXYLT1	1
675	hsa-miR-3200-3p	LFNG	1
676	hsa-miR-3200-5p	CHSY1	1
677	hsa-miR-320e	EXT1	1
678	hsa-miR-323a-5p	EXT1	1
679	hsa-miR-339-3p	CHSY1	1
680	hsa-miR-342-3p	GXYLT1	1
681	hsa-miR-346	XYLT2	1
682	hsa-miR-3607-3p	GXYLT2	1
683	hsa-miR-3609	CHSY1	1
684	hsa-miR-361-3p	B4GALT7	1
685	hsa-miR-3612	B4GALT7	1
686	hsa-miR-3613-3p	TMTC1	1
687	hsa-miR-3615	GXYLT1	1
688	hsa-miR-3616-3p	OGT	1
689	hsa-miR-3616-5p	FKTN	1
690	hsa-miR-3617-5p	GXYLT1	1
691	hsa-miR-362-5p	TMTC3	1
692	hsa-miR-3620-3p	CSGALNACT1	1
693	hsa-miR-3620-5p	B4GALT7	1
694	hsa-miR-3622a-5p	LFNG	1
695	hsa-miR-3622b-5p	MGAT5B	1
696	hsa-miR-3648	FKTN	1
697	hsa-miR-3650	COLGALT1	1
698	hsa-miR-3652	POGLUT3	1
699	hsa-miR-3657	B4GALT7	1
700	hsa-miR-365a-3p	GXYLT1	1
701	hsa-miR-365a-5p	FKTN	1
702	hsa-miR-365b-3p	GXYLT1	1
703	hsa-miR-365b-5p	FKTN	1
704	hsa-miR-3664-5p	POGLUT3	1
705	hsa-miR-3665	B4GALT7	1
706	hsa-miR-3668	TMTC3	1
707	hsa-miR-3672	POFUT2	1
708	hsa-miR-3675-3p	GXYLT1	1
709	hsa-miR-3680-3p	EOGT	1
710	hsa-miR-3681-3p	TMTC3	1
711	hsa-miR-3688-3p	EOGT	1
712	hsa-miR-374b-3p	POFUT1	1
713	hsa-miR-374c-5p	TMTC1	1
714	hsa-miR-377-3p	CSGALNACT2	1
715	hsa-miR-378b	OGT	1
716	hsa-miR-378e	OGT	1
717	hsa-miR-378f	OGT	1
718	hsa-miR-378g	EXTL2	1
719	hsa-miR-378j	POFUT1	1
720	hsa-miR-380-3p	CHSY1	1
721	hsa-miR-382-5p	B4GALT7	1
722	hsa-miR-383-3p	GXYLT2	1
723	hsa-miR-3908	EOGT	1
724	hsa-miR-3911	COLGALT1	1
725	hsa-miR-3913-3p	FKRP	1
726	hsa-miR-3914	B4GALT7	1
727	hsa-miR-3924	GXYLT2	1
728	hsa-miR-3925-3p	CSGALNACT1	1
729	hsa-miR-3925-5p	GXYLT2	1
730	hsa-miR-3926	COLGALT1	1
731	hsa-miR-3934-5p	COLGALT1	1
732	hsa-miR-3941	LFNG	1
733	hsa-miR-3942-5p	EOGT	1
734	hsa-miR-3944-5p	POFUT1	1
735	hsa-miR-3975	POFUT1	1
736	hsa-miR-3978	B4GALT7	1
737	hsa-miR-410-3p	EOGT	1
738	hsa-miR-422a	OGT	1
739	hsa-miR-424-3p	CHPF2	1
740	hsa-miR-4252	POFUT2	1
741	hsa-miR-4255	CSGALNACT1	1
742	hsa-miR-4257	B4GALT7	1
743	hsa-miR-4259	B4GALT7	1
744	hsa-miR-4260	POMGNT1	1
745	hsa-miR-4261	EOGT	1
746	hsa-miR-4269	LFNG	1
747	hsa-miR-4270	OGT	1
748	hsa-miR-4276	EOGT	1
749	hsa-miR-4283	POMGNT1	1
750	hsa-miR-4290	POFUT2	1
751	hsa-miR-4293	POFUT2	1
752	hsa-miR-4300	EXTL3	1
753	hsa-miR-4303	GXYLT1	1
754	hsa-miR-4306	GXYLT2	1
755	hsa-miR-4307	EOGT	1
756	hsa-miR-4310	MGAT5B	1
757	hsa-miR-4315	EXTL3	1
758	hsa-miR-4418	POFUT1	1
759	hsa-miR-4421	B4GALT7	1
760	hsa-miR-4429	GXYLT1	1
761	hsa-miR-4430	POGLUT3	1
762	hsa-miR-4439	FKRP	1
763	hsa-miR-4441	OGT	1
764	hsa-miR-4445-5p	GXYLT1	1
765	hsa-miR-4455	GXYLT2	1
766	hsa-miR-4458	TMTC3	1
767	hsa-miR-4470	TMTC2	1
768	hsa-miR-4474-3p	EXTL3	1
769	hsa-miR-4476	TMTC3	1
770	hsa-miR-448	POGLUT2	1
771	hsa-miR-4482-5p	XYLT1	1
772	hsa-miR-4484	GXYLT1	1
773	hsa-miR-4488	POGLUT3	1
774	hsa-miR-4500	TMTC3	1
775	hsa-miR-450a-2-3p	POMGNT1	1
776	hsa-miR-450a-5p	GXYLT1	1
777	hsa-miR-4511	XYLT2	1
778	hsa-miR-4513	FKRP	1
779	hsa-miR-4518	POFUT1	1
780	hsa-miR-4520-5p	EOGT	1
781	hsa-miR-4524b-5p	EXT1	1
782	hsa-miR-4533	B4GALT7	1
783	hsa-miR-4534	POFUT2	1
784	hsa-miR-454-5p	OGT	1
785	hsa-miR-4635	B4GALT7	1
786	hsa-miR-4644	GXYLT2	1
787	hsa-miR-4645-5p	EXTL3	1
788	hsa-miR-4646-5p	EXT1	1
789	hsa-miR-4661-3p	TMTC1	1
790	hsa-miR-4666a-3p	TMTC1	1
791	hsa-miR-4666b	EOGT	1
792	hsa-miR-4673	EXTL3	1
793	hsa-miR-4674	B4GALT7	1
794	hsa-miR-4678	TMTC3	1
795	hsa-miR-4682	GXYLT1	1
796	hsa-miR-4684-3p	B4GALT7	1
797	hsa-miR-4684-5p	B4GALT7	1
798	hsa-miR-4685-3p	FKRP	1
799	hsa-miR-4688	OGT	1
800	hsa-miR-4690-3p	LFNG	1
801	hsa-miR-4690-5p	COLGALT1	1
802	hsa-miR-4691-3p	TMTC1	1
803	hsa-miR-4693-3p	GXYLT2	1
804	hsa-miR-4695-5p	POFUT2	1
805	hsa-miR-4697-5p	POGLUT3	1
806	hsa-miR-4698	GXYLT1	1
807	hsa-miR-4703-5p	EOGT	1
808	hsa-miR-4705	POFUT1	1
809	hsa-miR-4709-3p	EXT2	1
810	hsa-miR-4715-3p	TMTC1	1
811	hsa-miR-4721	OGT	1
812	hsa-miR-4725-5p	POFUT2	1
813	hsa-miR-4729	GXYLT1	1
814	hsa-miR-4733-3p	COLGALT1	1
815	hsa-miR-4736	CHSY1	1
816	hsa-miR-4739	POFUT1	1
817	hsa-miR-4747-5p	EXT1	1
818	hsa-miR-4749-3p	MGAT5B	1
819	hsa-miR-4753-5p	POFUT1	1
820	hsa-miR-4755-5p	TMTC2	1
821	hsa-miR-4756-3p	GXYLT1	1
822	hsa-miR-4756-5p	POFUT1	1
823	hsa-miR-4761-3p	OGT	1
824	hsa-miR-4766-3p	EOGT	1
825	hsa-miR-4770	GXYLT1	1
826	hsa-miR-4776-5p	OGT	1
827	hsa-miR-4782-3p	GXYLT1	1
828	hsa-miR-4782-5p	POFUT1	1
829	hsa-miR-4786-5p	COLGALT1	1
830	hsa-miR-4787-3p	XYLT2	1
831	hsa-miR-4793-3p	POFUT2	1
832	hsa-miR-4796-3p	CHSY1	1
833	hsa-miR-4797-5p	POFUT2	1
834	hsa-miR-4802-5p	POFUT2	1
835	hsa-miR-4804-5p	EXTL3	1
836	hsa-miR-488-3p	GXYLT1	1
837	hsa-miR-490-3p	POGLUT3	1
838	hsa-miR-490-5p	POMGNT1	1
839	hsa-miR-491-3p	POGLUT3	1
840	hsa-miR-492	COLGALT1	1
841	hsa-miR-493-5p	CHSY1	1
842	hsa-miR-495-5p	B4GALT7	1
843	hsa-miR-499a-3p	POFUT1	1
844	hsa-miR-5006-3p	TMTC2	1
845	hsa-miR-5006-5p	GXYLT2	1
846	hsa-miR-5007-3p	EOGT	1
847	hsa-miR-500a-5p	EXTL3	1
848	hsa-miR-500b-3p	POGLUT3	1
849	hsa-miR-500b-5p	TMTC3	1
850	hsa-miR-501-3p	GXYLT1	1
851	hsa-miR-501-5p	TMTC3	1
852	hsa-miR-5011-3p	EOGT	1
853	hsa-miR-504-3p	POGLUT3	1
854	hsa-miR-504-5p	XYLT2	1
855	hsa-miR-507	EOGT	1
856	hsa-miR-508-3p	GXYLT1	1
857	hsa-miR-508-5p	POFUT2	1
858	hsa-miR-5088-3p	TMTC1	1
859	hsa-miR-5090	POFUT2	1
860	hsa-miR-5096	CHSY1	1
861	hsa-miR-510-3p	EXT1	1
862	hsa-miR-510-5p	POFUT2	1
863	hsa-miR-511-3p	GXYLT2	1
864	hsa-miR-513b-5p	EXT1	1
865	hsa-miR-513c-5p	EXTL3	1
866	hsa-miR-514b-5p	EXTL3	1
867	hsa-miR-515-5p	TMTC3	1
868	hsa-miR-5186	B4GALT7	1
869	hsa-miR-5189-5p	POFUT2	1
870	hsa-miR-5193	POMGNT1	1
871	hsa-miR-5196-3p	EXTL3	1
872	hsa-miR-5196-5p	EXT1	1
873	hsa-miR-5197-5p	CHSY1	1
874	hsa-miR-519e-5p	TMTC3	1
875	hsa-miR-520f-3p	MGAT5B	1
876	hsa-miR-520h	CSGALNACT1	1
877	hsa-miR-521	POFUT2	1
878	hsa-miR-525-5p	GXYLT1	1
879	hsa-miR-526b-3p	CHSY1	1
880	hsa-miR-526b-5p	OGT	1
881	hsa-miR-539-5p	POGLUT3	1
882	hsa-miR-541-5p	OGT	1
883	hsa-miR-544a	EXT2	1
884	hsa-miR-548aa	TMTC1	1
885	hsa-miR-548ah-5p	CHSY1	1
886	hsa-miR-548ap-3p	TMTC1	1
887	hsa-miR-548ar-3p	POFUT1	1
888	hsa-miR-548at-5p	EOGT	1
889	hsa-miR-548av-3p	POFUT1	1
890	hsa-miR-548az-3p	POFUT1	1
891	hsa-miR-548b-3p	CHPF2	1
892	hsa-miR-548c-5p	OGT	1
893	hsa-miR-548d-3p	CSGALNACT2	1
894	hsa-miR-548d-5p	OGT	1
895	hsa-miR-548e-3p	POFUT1	1
896	hsa-miR-548e-5p	POFUT2	1
897	hsa-miR-548f-3p	POFUT1	1
898	hsa-miR-548k	TMTC3	1
899	hsa-miR-548s	COLGALT1	1
900	hsa-miR-548t-3p	TMTC1	1
901	hsa-miR-548u	XXYLT1	1
902	hsa-miR-550a-3-5p	POMT2	1
903	hsa-miR-552-3p	LFNG	1
904	hsa-miR-556-5p	TMTC3	1
905	hsa-miR-557	EOGT	1
906	hsa-miR-5572	POMGNT1	1
907	hsa-miR-5582-3p	POFUT1	1
908	hsa-miR-5590-3p	GXYLT1	1
909	hsa-miR-5591-5p	EXTL3	1
910	hsa-miR-564	LFNG	1
911	hsa-miR-566	EXTL3	1
912	hsa-miR-568	GXYLT1	1
913	hsa-miR-5681a	MGAT5B	1
914	hsa-miR-5685	LFNG	1
915	hsa-miR-5692b	TMTC1	1
916	hsa-miR-5692c	TMTC1	1
917	hsa-miR-5695	TMTC1	1
918	hsa-miR-570-3p	CHSY1	1
919	hsa-miR-5701	GXYLT1	1
920	hsa-miR-5702	OGT	1
921	hsa-miR-5706	POFUT1	1
922	hsa-miR-573	FKTN	1
923	hsa-miR-576-5p	TMTC1	1
924	hsa-miR-582-5p	OGT	1
925	hsa-miR-586	GXYLT2	1
926	hsa-miR-588	XYLT2	1
927	hsa-miR-589-5p	CHPF2	1
928	hsa-miR-590-5p	XYLT2	1
929	hsa-miR-593-3p	B4GALT7	1
930	hsa-miR-597-5p	FKTN	1
931	hsa-miR-599	EOGT	1
932	hsa-miR-607	TMTC1	1
933	hsa-miR-6074	EXT1	1
934	hsa-miR-6075	CHPF	1
935	hsa-miR-6079	OGT	1
936	hsa-miR-6083	POFUT1	1
937	hsa-miR-6088	GXYLT1	1
938	hsa-miR-6090	EXTL3	1
939	hsa-miR-6124	EXT1	1
940	hsa-miR-6132	GXYLT2	1
941	hsa-miR-615-5p	OGT	1
942	hsa-miR-616-5p	LARGE1	1
943	hsa-miR-617	EXTL3	1
944	hsa-miR-623	TMTC2	1
945	hsa-miR-625-3p	FKTN	1
946	hsa-miR-630	TMTC3	1
947	hsa-miR-633	GXYLT2	1
948	hsa-miR-635	TMTC1	1
949	hsa-miR-642a-3p	EOGT	1
950	hsa-miR-642b-3p	EOGT	1
951	hsa-miR-650	B4GALT7	1
952	hsa-miR-6500-3p	GXYLT2	1
953	hsa-miR-6505-3p	EXTL3	1
954	hsa-miR-6513-3p	FKTN	1
955	hsa-miR-6515-3p	COLGALT1	1
956	hsa-miR-652-3p	EXT1	1
957	hsa-miR-654-3p	EXT1	1
958	hsa-miR-655-3p	TMTC1	1
959	hsa-miR-655-5p	CHSY1	1
960	hsa-miR-664b-5p	COLGALT1	1
961	hsa-miR-671-3p	CHPF2	1
962	hsa-miR-6715b-5p	LFNG	1
963	hsa-miR-6721-5p	GXYLT2	1
964	hsa-miR-6726-5p	EXTL3	1
965	hsa-miR-6729-3p	FKRP	1
966	hsa-miR-6734-3p	TMTC2	1
967	hsa-miR-6734-5p	OGT	1
968	hsa-miR-6743-5p	OGT	1
969	hsa-miR-6744-5p	POFUT1	1
970	hsa-miR-6754-5p	OGT	1
971	hsa-miR-6757-3p	OGT	1
972	hsa-miR-6761-3p	POFUT2	1
973	hsa-miR-6762-5p	COLGALT1	1
974	hsa-miR-6763-5p	GXYLT2	1
975	hsa-miR-6764-3p	POFUT1	1
976	hsa-miR-6764-5p	POFUT1	1
977	hsa-miR-6765-5p	B4GALT7	1
978	hsa-miR-6766-3p	GXYLT1	1
979	hsa-miR-6772-3p	POFUT1	1
980	hsa-miR-6773-3p	POGLUT3	1
981	hsa-miR-6776-3p	TMTC1	1
982	hsa-miR-6777-3p	POFUT1	1
983	hsa-miR-6778-3p	GXYLT2	1
984	hsa-miR-6789-3p	EXTL3	1
985	hsa-miR-6791-3p	FKTN	1
986	hsa-miR-6795-5p	MGAT5B	1
987	hsa-miR-6797-5p	MGAT5B	1
988	hsa-miR-6798-5p	COLGALT1	1
989	hsa-miR-6799-5p	TMTC1	1
990	hsa-miR-6805-5p	MGAT5B	1
991	hsa-miR-6807-5p	CHSY1	1
992	hsa-miR-6816-5p	POGLUT3	1
993	hsa-miR-6818-3p	B4GALT7	1
994	hsa-miR-6824-3p	POFUT1	1
995	hsa-miR-6827-5p	EXTL3	1
996	hsa-miR-6828-3p	EXTL3	1
997	hsa-miR-6828-5p	OGT	1
998	hsa-miR-6829-3p	FKTN	1
999	hsa-miR-6832-3p	TMTC2	1
1000	hsa-miR-6834-5p	OGT	1
1001	hsa-miR-6836-5p	GXYLT2	1
1002	hsa-miR-6839-5p	POFUT1	1
1003	hsa-miR-6845-5p	COLGALT1	1
1004	hsa-miR-6846-3p	EXT1	1
1005	hsa-miR-6846-5p	COLGALT1	1
1006	hsa-miR-6847-3p	EXTL3	1
1007	hsa-miR-6848-5p	COLGALT1	1
1008	hsa-miR-6853-5p	COLGALT1	1
1009	hsa-miR-6855-3p	FKRP	1
1010	hsa-miR-6856-3p	LFNG	1
1011	hsa-miR-6857-3p	FKRP	1
1012	hsa-miR-6859-3p	EXT1	1
1013	hsa-miR-6860	POFUT2	1
1014	hsa-miR-6864-3p	POFUT2	1
1015	hsa-miR-6866-3p	TMTC1	1
1016	hsa-miR-6867-3p	FKRP	1
1017	hsa-miR-6868-3p	POFUT1	1
1018	hsa-miR-6869-3p	FKTN	1
1019	hsa-miR-6870-3p	EXTL3	1
1020	hsa-miR-6871-3p	CSGALNACT1	1
1021	hsa-miR-6879-3p	POGLUT3	1
1022	hsa-miR-6885-3p	POFUT1	1
1023	hsa-miR-6887-5p	MGAT5B	1
1024	hsa-miR-6888-5p	POFUT2	1
1025	hsa-miR-6894-5p	TMTC1	1
1026	hsa-miR-6895-3p	B4GALT7	1
1027	hsa-miR-7-1-3p	CHSY1	1
1028	hsa-miR-7-2-3p	CHSY1	1
1029	hsa-miR-708-3p	FKTN	1
1030	hsa-miR-7106-3p	POMGNT1	1
1031	hsa-miR-7106-5p	TMTC1	1
1032	hsa-miR-7112-5p	COLGALT1	1
1033	hsa-miR-7113-3p	FKRP	1
1034	hsa-miR-7150	CHSY1	1
1035	hsa-miR-7153-5p	GXYLT2	1
1036	hsa-miR-7157-5p	MGAT5B	1
1037	hsa-miR-7161-5p	XXYLT1	1
1038	hsa-miR-7162-3p	TMTC1	1
1039	hsa-miR-744-3p	XYLT2	1
1040	hsa-miR-759	POFUT2	1
1041	hsa-miR-764	COLGALT1	1
1042	hsa-miR-7641	CHSY1	1
1043	hsa-miR-766-5p	TMTC2	1
1044	hsa-miR-767-3p	EXTL3	1
1045	hsa-miR-769-3p	EXTL2	1
1046	hsa-miR-769-5p	FKRP	1
1047	hsa-miR-7703	POFUT2	1
1048	hsa-miR-7849-3p	TMTC1	1
1049	hsa-miR-7850-5p	OGT	1
1050	hsa-miR-7852-3p	TMTC3	1
1051	hsa-miR-7854-3p	TMTC1	1
1052	hsa-miR-8052	FKTN	1
1053	hsa-miR-8062	FKTN	1
1054	hsa-miR-8081	OGT	1
1055	hsa-miR-8082	POFUT2	1
1056	hsa-miR-874-5p	MGAT5B	1
1057	hsa-miR-890	TMTC1	1
1058	hsa-miR-920	EXTL3	1
1059	hsa-miR-921	POGLUT3	1
1060	hsa-miR-92a-1-5p	OGT	1
1061	hsa-miR-93-3p	POMGNT1	1
1062	hsa-miR-935	GXYLT1	1
1063	hsa-miR-937-5p	OGT	1
1064	hsa-miR-939-5p	GXYLT2	1
1065	hsa-miR-96-5p	OGT	1
1066	hsa-miR-99a-3p	POMGNT1	1
1067	hsa-miR-99b-3p	POMGNT1	1

## Sheet: E.Secretory C-mannosylation
E: mature miRNAs targeting glycosyltransferases (GTs) for Secretory C-mannosylation
	mature_mirna_id	gene_symbol	counts
1	hsa-miR-1-3p	DPY19L1, DPY19L3, DPY19L4	3
2	hsa-miR-124-3p	DPY19L1, DPY19L3, DPY19L4	3
3	hsa-miR-146a-5p	DPY19L2, DPY19L3, DPY19L4	3
4	hsa-miR-147a	DPY19L1, DPY19L3, DPY19L4	3
5	hsa-miR-30a-5p	DPY19L1, DPY19L3, DPY19L4	3
6	hsa-miR-30b-5p	DPY19L1, DPY19L3, DPY19L4	3
7	hsa-miR-30c-5p	DPY19L1, DPY19L3, DPY19L4	3
8	hsa-miR-30d-5p	DPY19L1, DPY19L3, DPY19L4	3
9	hsa-miR-30e-5p	DPY19L1, DPY19L3, DPY19L4	3
10	hsa-miR-1236-3p	DPY19L1, DPY19L4	2
11	hsa-miR-128-3p	DPY19L1, DPY19L4	2
12	hsa-miR-129-2-3p	DPY19L3, DPY19L4	2
13	hsa-miR-1305	DPY19L3, DPY19L4	2
14	hsa-miR-182-5p	DPY19L2, DPY19L3	2
15	hsa-miR-191-5p	DPY19L2, DPY19L4	2
16	hsa-miR-200b-3p	DPY19L1, DPY19L4	2
17	hsa-miR-200c-3p	DPY19L1, DPY19L4	2
18	hsa-miR-205-5p	DPY19L2, DPY19L4	2
19	hsa-miR-20a-5p	DPY19L3, DPY19L4	2
20	hsa-miR-210-3p	DPY19L3, DPY19L4	2
21	hsa-miR-224-5p	DPY19L1, DPY19L4	2
22	hsa-miR-26b-3p	DPY19L1, DPY19L4	2
23	hsa-miR-27a-3p	DPY19L3, DPY19L4	2
24	hsa-miR-376a-5p	DPY19L3, DPY19L4	2
25	hsa-miR-522-5p	DPY19L3, DPY19L4	2
26	hsa-miR-539-5p	DPY19L1, DPY19L4	2
27	hsa-miR-6515-3p	DPY19L1, DPY19L4	2
28	hsa-let-7b-5p	DPY19L4	1
29	hsa-miR-100-5p	DPY19L4	1
30	hsa-miR-103a-3p	DPY19L3	1
31	hsa-miR-106a-5p	DPY19L3	1
32	hsa-miR-106b-5p	DPY19L3	1
33	hsa-miR-107	DPY19L3	1
34	hsa-miR-10b-5p	DPY19L3	1
35	hsa-miR-122-5p	DPY19L4	1
36	hsa-miR-1227-5p	DPY19L1	1
37	hsa-miR-1252-3p	DPY19L1	1
38	hsa-miR-126-5p	DPY19L1	1
39	hsa-miR-1266-5p	DPY19L1	1
40	hsa-miR-1267	DPY19L4	1
41	hsa-miR-1269b	DPY19L4	1
42	hsa-miR-128-1-5p	DPY19L1	1
43	hsa-miR-128-2-5p	DPY19L1	1
44	hsa-miR-1283	DPY19L4	1
45	hsa-miR-1285-3p	DPY19L3	1
46	hsa-miR-129-5p	DPY19L1	1
47	hsa-miR-1295b-3p	DPY19L1	1
48	hsa-miR-1299	DPY19L3	1
49	hsa-miR-130a-3p	DPY19L1	1
50	hsa-miR-130b-3p	DPY19L1	1
51	hsa-miR-138-2-3p	DPY19L4	1
52	hsa-miR-140-5p	DPY19L1	1
53	hsa-miR-141-3p	DPY19L1	1
54	hsa-miR-141-5p	DPY19L1	1
55	hsa-miR-142-3p	DPY19L4	1
56	hsa-miR-1470	DPY19L1	1
57	hsa-miR-148a-3p	DPY19L4	1
58	hsa-miR-148b-3p	DPY19L4	1
59	hsa-miR-153-3p	DPY19L1	1
60	hsa-miR-155-5p	DPY19L1	1
61	hsa-miR-15a-3p	DPY19L1	1
62	hsa-miR-16-5p	DPY19L3	1
63	hsa-miR-17-5p	DPY19L3	1
64	hsa-miR-181a-5p	DPY19L1	1
65	hsa-miR-183-5p	DPY19L1	1
66	hsa-miR-186-5p	DPY19L1	1
67	hsa-miR-187-5p	DPY19L1	1
68	hsa-miR-191-3p	DPY19L3	1
69	hsa-miR-192-3p	DPY19L1	1
70	hsa-miR-193a-3p	DPY19L1	1
71	hsa-miR-194-5p	DPY19L4	1
72	hsa-miR-195-5p	DPY19L3	1
73	hsa-miR-196a-5p	DPY19L1	1
74	hsa-miR-19a-5p	DPY19L1	1
75	hsa-miR-19b-1-5p	DPY19L1	1
76	hsa-miR-200a-3p	DPY19L1	1
77	hsa-miR-203a-3p	DPY19L4	1
78	hsa-miR-20b-5p	DPY19L3	1
79	hsa-miR-21-3p	DPY19L4	1
80	hsa-miR-212-3p	DPY19L2	1
81	hsa-miR-214-3p	DPY19L3	1
82	hsa-miR-2276-5p	DPY19L1	1
83	hsa-miR-2278	DPY19L1	1
84	hsa-miR-23a-3p	DPY19L4	1
85	hsa-miR-23b-3p	DPY19L4	1
86	hsa-miR-26b-5p	DPY19L1	1
87	hsa-miR-27a-5p	DPY19L4	1
88	hsa-miR-27b-3p	DPY19L4	1
89	hsa-miR-296-5p	DPY19L1	1
90	hsa-miR-301a-3p	DPY19L1	1
91	hsa-miR-301b-3p	DPY19L1	1
92	hsa-miR-3121-3p	DPY19L3	1
93	hsa-miR-3135b	DPY19L4	1
94	hsa-miR-3157-5p	DPY19L3	1
95	hsa-miR-3183	DPY19L1	1
96	hsa-miR-3187-5p	DPY19L3	1
97	hsa-miR-3190-3p	DPY19L3	1
98	hsa-miR-3199	DPY19L4	1
99	hsa-miR-32-5p	DPY19L4	1
100	hsa-miR-3202	DPY19L3	1
101	hsa-miR-324-3p	DPY19L3	1
102	hsa-miR-335-3p	DPY19L1	1
103	hsa-miR-335-5p	DPY19L2	1
104	hsa-miR-33a-5p	DPY19L1	1
105	hsa-miR-34a-3p	DPY19L1	1
106	hsa-miR-362-3p	DPY19L3	1
107	hsa-miR-3620-3p	DPY19L4	1
108	hsa-miR-3652	DPY19L4	1
109	hsa-miR-365a-5p	DPY19L4	1
110	hsa-miR-365b-5p	DPY19L4	1
111	hsa-miR-3662	DPY19L1	1
112	hsa-miR-3664-3p	DPY19L1	1
113	hsa-miR-367-5p	DPY19L4	1
114	hsa-miR-3679-3p	DPY19L4	1
115	hsa-miR-374a-5p	DPY19L1	1
116	hsa-miR-374b-5p	DPY19L1	1
117	hsa-miR-375	DPY19L1	1
118	hsa-miR-378a-3p	DPY19L3	1
119	hsa-miR-378b	DPY19L3	1
120	hsa-miR-378c	DPY19L3	1
121	hsa-miR-378d	DPY19L3	1
122	hsa-miR-378e	DPY19L3	1
123	hsa-miR-378f	DPY19L3	1
124	hsa-miR-378h	DPY19L3	1
125	hsa-miR-378i	DPY19L3	1
126	hsa-miR-3944-5p	DPY19L4	1
127	hsa-miR-422a	DPY19L3	1
128	hsa-miR-425-5p	DPY19L3	1
129	hsa-miR-4258	DPY19L4	1
130	hsa-miR-4304	DPY19L4	1
131	hsa-miR-4314	DPY19L1	1
132	hsa-miR-433-3p	DPY19L1	1
133	hsa-miR-4421	DPY19L3	1
134	hsa-miR-4423-5p	DPY19L4	1
135	hsa-miR-4430	DPY19L4	1
136	hsa-miR-4434	DPY19L4	1
137	hsa-miR-4436a	DPY19L1	1
138	hsa-miR-4438	DPY19L4	1
139	hsa-miR-4469	DPY19L1	1
140	hsa-miR-4470	DPY19L3	1
141	hsa-miR-4480	DPY19L1	1
142	hsa-miR-4482-3p	DPY19L4	1
143	hsa-miR-4516	DPY19L4	1
144	hsa-miR-4518	DPY19L1	1
145	hsa-miR-452-5p	DPY19L1	1
146	hsa-miR-4520-3p	DPY19L3	1
147	hsa-miR-4531	DPY19L4	1
148	hsa-miR-4533	DPY19L3	1
149	hsa-miR-454-3p	DPY19L1	1
150	hsa-miR-4638-3p	DPY19L3	1
151	hsa-miR-4667-3p	DPY19L1	1
152	hsa-miR-4667-5p	DPY19L1	1
153	hsa-miR-4700-5p	DPY19L1	1
154	hsa-miR-4707-3p	DPY19L4	1
155	hsa-miR-4717-5p	DPY19L1	1
156	hsa-miR-4723-3p	DPY19L1	1
157	hsa-miR-4758-3p	DPY19L1	1
158	hsa-miR-4776-3p	DPY19L1	1
159	hsa-miR-4782-5p	DPY19L3	1
160	hsa-miR-483-3p	DPY19L3	1
161	hsa-miR-490-3p	DPY19L4	1
162	hsa-miR-494-3p	DPY19L1	1
163	hsa-miR-5000-3p	DPY19L1	1
164	hsa-miR-5009-5p	DPY19L4	1
165	hsa-miR-500a-5p	DPY19L3	1
166	hsa-miR-504-3p	DPY19L4	1
167	hsa-miR-5095	DPY19L4	1
168	hsa-miR-516b-5p	DPY19L3	1
169	hsa-miR-5189-5p	DPY19L3	1
170	hsa-miR-520a-3p	DPY19L3	1
171	hsa-miR-548am-5p	DPY19L4	1
172	hsa-miR-548ar-3p	DPY19L3	1
173	hsa-miR-548c-3p	DPY19L1	1
174	hsa-miR-548c-5p	DPY19L4	1
175	hsa-miR-548d-3p	DPY19L3	1
176	hsa-miR-548d-5p	DPY19L4	1
177	hsa-miR-548o-5p	DPY19L4	1
178	hsa-miR-548w	DPY19L4	1
179	hsa-miR-5582-3p	DPY19L3	1
180	hsa-miR-5585-3p	DPY19L1	1
181	hsa-miR-5680	DPY19L4	1
182	hsa-miR-5699-3p	DPY19L3	1
183	hsa-miR-5703	DPY19L4	1
184	hsa-miR-5704	DPY19L1	1
185	hsa-miR-5706	DPY19L3	1
186	hsa-miR-576-5p	DPY19L4	1
187	hsa-miR-580-3p	DPY19L1	1
188	hsa-miR-582-5p	DPY19L1	1
189	hsa-miR-590-3p	DPY19L1	1
190	hsa-miR-590-5p	DPY19L1	1
191	hsa-miR-596	DPY19L4	1
192	hsa-miR-603	DPY19L3	1
193	hsa-miR-609	DPY19L4	1
194	hsa-miR-612	DPY19L3	1
195	hsa-miR-628-5p	DPY19L1	1
196	hsa-miR-637	DPY19L1	1
197	hsa-miR-642a-5p	DPY19L1	1
198	hsa-miR-6501-5p	DPY19L4	1
199	hsa-miR-6721-5p	DPY19L3	1
200	hsa-miR-6748-3p	DPY19L3	1
201	hsa-miR-6752-3p	DPY19L4	1
202	hsa-miR-6757-3p	DPY19L3	1
203	hsa-miR-6762-5p	DPY19L1	1
204	hsa-miR-6769b-3p	DPY19L1	1
205	hsa-miR-6773-3p	DPY19L3	1
206	hsa-miR-6789-3p	DPY19L4	1
207	hsa-miR-6826-3p	DPY19L4	1
208	hsa-miR-6845-5p	DPY19L1	1
209	hsa-miR-6860	DPY19L3	1
210	hsa-miR-6892-3p	DPY19L1	1
211	hsa-miR-7-5p	DPY19L3	1
212	hsa-miR-7151-3p	DPY19L4	1
213	hsa-miR-7155-5p	DPY19L1	1
214	hsa-miR-744-3p	DPY19L4	1
215	hsa-miR-8052	DPY19L4	1
216	hsa-miR-8089	DPY19L1	1
217	hsa-miR-8485	DPY19L3	1
218	hsa-miR-874-5p	DPY19L1	1
219	hsa-miR-877-5p	DPY19L1	1
220	hsa-miR-9-5p	DPY19L4	1
221	hsa-miR-92a-3p	DPY19L4	1
222	hsa-miR-92b-3p	DPY19L4	1
223	hsa-miR-93-5p	DPY19L3	1
224	hsa-miR-942-5p	DPY19L1	1
225	hsa-miR-96-5p	DPY19L3	1

## Sheet: F.Elongation.branching
F: mature miRNAs targeting glycosyltransferases (GTs) for elongation and branching
	mature_mirna_id	gene_symbol	counts
1	hsa-miR-125b-5p	B3GALT4, B4GALT1, B4GALT3	3
2	hsa-miR-16-5p	B3GNT2, B3GNT3, B3GNT9, B4GALNT3, B4GALT1, B4GALT2, GCNT2	7
3	hsa-miR-26b-5p	B3GALT1, B3GALT5, B3GNT2, B4GALT1, GCNT2	5
4	hsa-miR-335-5p	B3GNT2, B3GNT3, B3GNT4, B3GNT8, GCNT2	5
5	hsa-miR-34a-5p	B3GALT4, B3GNT4, B4GALT1, B4GALT3, B4GALT4, GCNT2	6
6	hsa-let-7b-5p	B3GNT2, B3GNT3, B4GALT1, B4GALT3, GCNT2	5
7	hsa-miR-129-2-3p	B3GALT2, B3GNT7, B3GNT9, B4GALT4, GCNT2	5
8	hsa-miR-195-5p	B3GALT2, B3GNT2, B4GALNT3, B4GALT1, GCNT2	5
9	hsa-let-7a-5p	B4GALNT3, B4GALT1, B4GALT3, GCNT2	4
10	hsa-miR-1-3p	B3GNT2, B4GALT1, B4GALT2, B4GALT3	4
11	hsa-miR-107	B3GALT2, B3GNT2, B4GALT4, GCNT2	4
12	hsa-miR-124-3p	B3GNT2, B4GALNT3, B4GALT1, B4GALT4	4
13	hsa-miR-128-3p	B3GNT2, B4GALT1, GCNT2	3
14	hsa-miR-146a-5p	B3GALT5, B3GNT8, B4GALNT4, GCNT7	4
15	hsa-miR-147a	B3GNT2, B3GNT3, B3GNT8, B4GALNT4	4
16	hsa-miR-155-5p	B3GNT2, B4GALT1, B4GALT4, GCNT2	4
17	hsa-miR-15a-5p	B3GNT2, B3GNT3, B4GALNT3, B4GALT1	4
18	hsa-miR-20a-5p	B3GNT2, B3GNT7, B4GALT2, B4GALT4	4
19	hsa-miR-27a-3p	B3GALT2, B3GNT4, B3GNT7, B4GALT3	4
20	hsa-miR-29c-3p	B3GNT3, B4GALT1, B4GALT2, GCNT2	4
21	hsa-miR-497-5p	B3GNT2, B4GALNT3, B4GALNT4, B4GALT1	4
22	hsa-let-7e-5p	B4GALT1, B4GALT3, GCNT2	3
23	hsa-miR-1207-5p	B3GNT2, B4GALT1, B4GALT3	3
24	hsa-miR-1343-3p	B3GALT5, B3GNT8, B4GALNT4	3
25	hsa-miR-15b-5p	B3GNT2, B4GALNT3, B4GALT1	3
26	hsa-miR-181a-5p	B3GNT2, B4GALT1, GCNT2	3
27	hsa-miR-182-5p	B3GNT2, B3GNT9, B4GALT3	3
28	hsa-miR-191-5p	B3GALT4, B3GNT7, B4GALT1	3
29	hsa-miR-196a-5p	B4GALT1, B4GALT4, GCNT2	3
30	hsa-miR-19a-3p	B4GALT1, B4GALT3, GCNT2	3
31	hsa-miR-19b-3p	B4GALT1, B4GALT3, GCNT2	3
32	hsa-miR-205-5p	B3GNT3, B4GALT4, GCNT2	3
33	hsa-miR-22-5p	B3GALT5, B4GALNT4, B4GALT4	3
34	hsa-miR-23b-3p	B3GALT4, B4GALT1, B4GALT3	3
35	hsa-miR-24-3p	B3GNT2, B4GALT1, B4GALT2	3
36	hsa-miR-26a-5p	B3GALT5, B3GNT2, B4GALT1	3
37	hsa-miR-29a-3p	B3GNT2, B4GALT1, GCNT2	3
38	hsa-miR-30b-5p	B3GALT5, B4GALT1, B4GALT4	3
39	hsa-miR-30c-5p	B3GALT5, B4GALT1, B4GALT4	3
40	hsa-miR-30e-5p	B3GALT5, B4GALT1, B4GALT4	3
41	hsa-miR-423-5p	B4GALNT4, B4GALT1, B4GALT3	3
42	hsa-miR-424-5p	B3GNT2, B4GALNT3, B4GALT1	3
43	hsa-miR-98-5p	B4GALT3, GCNT2	2
44	hsa-let-7f-5p	B4GALT3, GCNT2	2
45	hsa-let-7g-5p	B4GALT3, GCNT2	2
46	hsa-let-7i-5p	B4GALT3, GCNT2	2
47	hsa-miR-103a-3p	B3GALT2, B3GNT2	2
48	hsa-miR-10a-3p	B3GNT2, B4GALT1	2
49	hsa-miR-122-5p	B4GALT1, GCNT7	2
50	hsa-miR-1296-5p	B3GNT2, B4GALT1	2
51	hsa-miR-148a-3p	B3GALT5, B4GALT3	2
52	hsa-miR-148b-3p	B3GALT5, B4GALT1	2
53	hsa-miR-15a-3p	B4GALNT4, B4GALT1	2
54	hsa-miR-181a-2-3p	B4GALT1, B4GALT2	2
55	hsa-miR-181b-5p	B4GALT1, GCNT2	2
56	hsa-miR-181c-5p	B4GALT1, GCNT2	2
57	hsa-miR-181d-5p	B4GALT1, GCNT2	2
58	hsa-miR-183-5p	B3GNT2, B4GALT1	2
59	hsa-miR-185-5p	B4GALT1, GCNT2	2
60	hsa-miR-196b-5p	B4GALT1, B4GALT4	2
61	hsa-miR-21-3p	B3GNT2, B4GALT1	2
62	hsa-miR-2115-5p	B3GALT5, B4GALNT3	2
63	hsa-miR-214-3p	B3GALT5, B4GALT2	2
64	hsa-miR-216b-5p	B4GALT3, B4GALT4	2
65	hsa-miR-218-5p	B3GALT2, B4GALT4	2
66	hsa-miR-221-5p	B4GALNT4, B4GALT1	2
67	hsa-miR-224-5p	B3GALT1, GCNT2	2
68	hsa-miR-27b-3p	B3GNT7, B4GALT3	2
69	hsa-miR-28-5p	B4GALNT4, B4GALT1	2
70	hsa-miR-296-5p	B4GALNT4, B4GALT1	2
71	hsa-miR-30a-5p	B4GALT1, B4GALT4	2
72	hsa-miR-30d-5p	B4GALT1, B4GALT4	2
73	hsa-miR-31-5p	B3GALT2, B4GALT1	2
74	hsa-miR-3173-3p	B4GALT1, B4GALT2	2
75	hsa-miR-34c-5p	B3GALT1, B3GALT4	2
76	hsa-miR-3619-5p	B4GALNT3, B4GALNT4	2
77	hsa-miR-374a-5p	B3GNT3, GCNT2	2
78	hsa-miR-374b-5p	B4GALT4, GCNT2	2
79	hsa-miR-378a-5p	B3GALT5, B4GALNT3	2
80	hsa-miR-449a	B3GALT4, B4GALT1	2
81	hsa-miR-4668-5p	B3GNT7, B4GALT1	2
82	hsa-miR-4687-3p	B4GALNT4, B4GALT1	2
83	hsa-miR-4712-3p	B3GALT5, B4GALT1	2
84	hsa-miR-494-3p	B4GALT1, B4GALT3	2
85	hsa-miR-495-3p	B3GNT2, B4GALT1	2
86	hsa-miR-520a-3p	B4GALT3, B4GALT4	2
87	hsa-miR-550a-3p	B3GNT2, GCNT7	2
88	hsa-miR-583	B4GALT1, B4GALT2	2
89	hsa-miR-590-3p	B3GNT2, B4GALT1	2
90	hsa-miR-603	B3GALT5, B4GALT1	2
91	hsa-miR-625-5p	B4GALNT3, B4GALT2	2
92	hsa-miR-6507-3p	B3GNT7, B4GALNT3	2
93	hsa-miR-651-5p	B3GNT2, B4GALT1	2
94	hsa-miR-6758-5p	B3GNT2, B4GALNT4	2
95	hsa-miR-6832-3p	B3GNT7, B4GALNT3	2
96	hsa-miR-6856-5p	B3GNT2, B4GALNT4	2
97	hsa-miR-6889-3p	B4GALNT4, B4GALT1	2
98	hsa-miR-6891-5p	B4GALT1, B4GALT2	2
99	hsa-miR-766-5p	B4GALT1, GCNT2	2
100	hsa-miR-7974	B4GALNT4, B4GALT1	2
101	hsa-miR-873-5p	B4GALNT3, B4GALNT4	2
102	hsa-miR-9-3p	B4GALT4, GCNT2	2
103	hsa-miR-939-5p	B4GALT1, B4GALT3	2
104	hsa-miR-96-5p	B3GNT2, B4GALT3	2
105	hsa-let-7a-2-3p	B4GALT1	1
106	hsa-let-7c-5p	GCNT2	1
107	hsa-let-7d-5p	B4GALT4	1
108	hsa-let-7g-3p	B4GALNT4	1
109	hsa-miR-100-5p	B3GNT2	1
110	hsa-miR-103a-2-5p	B3GNT2	1
111	hsa-miR-106b-3p	B4GALNT4	1
112	hsa-miR-106b-5p	B4GALT4	1
113	hsa-miR-10b-3p	B3GALT5	1
114	hsa-miR-1179	B3GNT2	1
115	hsa-miR-1200	B3GALT5	1
116	hsa-miR-1225-3p	B4GALT1	1
117	hsa-miR-1233-3p	B4GALT1	1
118	hsa-miR-1248	B3GNT2	1
119	hsa-miR-1251-3p	B3GALT5	1
120	hsa-miR-125a-3p	B4GALT1	1
121	hsa-miR-125a-5p	B4GALT1	1
122	hsa-miR-125b-2-3p	B4GALT2	1
123	hsa-miR-1260a	B4GALT1	1
124	hsa-miR-1271-3p	B4GALT1	1
125	hsa-miR-1273h-5p	B3GALT5	1
126	hsa-miR-1277-3p	B3GNT2	1
127	hsa-miR-129-1-3p	B3GNT7	1
128	hsa-miR-1297	B3GALT5	1
129	hsa-miR-1299	B3GNT2	1
130	hsa-miR-1301-3p	B3GALT2	1
131	hsa-miR-1306-5p	B4GALT1	1
132	hsa-miR-130a-3p	B4GALT2	1
133	hsa-miR-130b-3p	B4GALNT3	1
134	hsa-miR-132-3p	B3GNT2	1
135	hsa-miR-132-5p	B4GALT1	1
136	hsa-miR-137	B3GALT2	1
137	hsa-miR-139-5p	B3GNT2	1
138	hsa-miR-140-3p	B4GALT1	1
139	hsa-miR-141-3p	B3GNT2	1
140	hsa-miR-141-5p	B3GALT5	1
141	hsa-miR-142-3p	GCNT2	1
142	hsa-miR-142-5p	B4GALT3	1
143	hsa-miR-146a-3p	B4GALT1	1
144	hsa-miR-148b-5p	B4GALT1	1
145	hsa-miR-149-3p	B3GALT5	1
146	hsa-miR-149-5p	B4GALNT4	1
147	hsa-miR-152-3p	B4GALT1	1
148	hsa-miR-16-2-3p	B4GALT4	1
149	hsa-miR-17-5p	B4GALT3	1
150	hsa-miR-181c-3p	B4GALT3	1
151	hsa-miR-186-5p	B4GALT1	1
152	hsa-miR-18a-5p	B4GALT1	1
153	hsa-miR-1909-3p	B4GALT1	1
154	hsa-miR-1909-5p	B4GALT1	1
155	hsa-miR-1910-5p	B4GALT2	1
156	hsa-miR-1914-3p	B4GALT3	1
157	hsa-miR-1915-5p	B4GALNT3	1
158	hsa-miR-192-3p	B4GALT4	1
159	hsa-miR-192-5p	B4GALT1	1
160	hsa-miR-194-3p	B4GALT1	1
161	hsa-miR-197-3p	B4GALT1	1
162	hsa-miR-199a-3p	B3GNT2	1
163	hsa-miR-199b-3p	B3GNT2	1
164	hsa-miR-19a-5p	B4GALT1	1
165	hsa-miR-19b-1-5p	B4GALT1	1
166	hsa-miR-200a-3p	B3GNT2	1
167	hsa-miR-200c-3p	B3GNT3	1
168	hsa-miR-204-5p	B4GALNT3	1
169	hsa-miR-20b-5p	B4GALT3	1
170	hsa-miR-21-5p	GCNT2	1
171	hsa-miR-210-3p	B4GALT4	1
172	hsa-miR-211-5p	B4GALNT3	1
173	hsa-miR-2110	B3GNT4	1
174	hsa-miR-2114-5p	B4GALT2	1
175	hsa-miR-2116-5p	B3GALT5	1
176	hsa-miR-212-3p	B3GNT8	1
177	hsa-miR-216a-5p	B3GNT2	1
178	hsa-miR-22-3p	B4GALT2	1
179	hsa-miR-221-3p	B4GALT2	1
180	hsa-miR-23b-5p	B4GALT1	1
181	hsa-miR-23c	B4GALT3	1
182	hsa-miR-2467-5p	B3GNT2	1
183	hsa-miR-2681-5p	B3GALT5	1
184	hsa-miR-27a-5p	B4GALT1	1
185	hsa-miR-296-3p	B4GALT2	1
186	hsa-miR-29b-3p	GCNT2	1
187	hsa-miR-301a-5p	B4GALT1	1
188	hsa-miR-3064-5p	B4GALT1	1
189	hsa-miR-3074-5p	B3GALT5	1
190	hsa-miR-30b-3p	B3GALT5	1
191	hsa-miR-31-3p	B4GALT1	1
192	hsa-miR-3120-5p	B3GALT5	1
193	hsa-miR-3125	B4GALT1	1
194	hsa-miR-3127-3p	B4GALNT4	1
195	hsa-miR-3127-5p	B4GALNT3	1
196	hsa-miR-3145-5p	B4GALT2	1
197	hsa-miR-3158-3p	B4GALNT4	1
198	hsa-miR-3179	B4GALNT4	1
199	hsa-miR-3183	B4GALNT3	1
200	hsa-miR-3184-5p	B4GALNT4	1
201	hsa-miR-3187-3p	GCNT2	1
202	hsa-miR-3189-3p	B4GALT1	1
203	hsa-miR-3199	B4GALNT3	1
204	hsa-miR-32-3p	GCNT2	1
205	hsa-miR-3200-3p	B3GNT2	1
206	hsa-miR-320e	B4GALNT4	1
207	hsa-miR-329-3p	B3GALT5	1
208	hsa-miR-330-3p	GCNT2	1
209	hsa-miR-331-5p	GCNT2	1
210	hsa-miR-335-3p	B3GNT2	1
211	hsa-miR-338-5p	B3GNT2	1
212	hsa-miR-33a-5p	B3GALT2	1
213	hsa-miR-33b-5p	B3GALT2	1
214	hsa-miR-340-3p	B4GALT2	1
215	hsa-miR-340-5p	B4GALT4	1
216	hsa-miR-3605-3p	B4GALNT4	1
217	hsa-miR-3607-5p	B3GNT2	1
218	hsa-miR-3613-3p	B3GNT7	1
219	hsa-miR-362-3p	B3GALT5	1
220	hsa-miR-3658	B3GNT7	1
221	hsa-miR-3659	B3GALT5	1
222	hsa-miR-365a-3p	B4GALNT3	1
223	hsa-miR-365b-3p	B4GALNT3	1
224	hsa-miR-3667-3p	B4GALNT3	1
225	hsa-miR-3689a-3p	B3GALT5	1
226	hsa-miR-3689b-3p	B3GALT5	1
227	hsa-miR-3689c	B3GALT5	1
228	hsa-miR-3714	B4GALNT3	1
229	hsa-miR-371a-5p	B4GALNT3	1
230	hsa-miR-371b-5p	B4GALNT3	1
231	hsa-miR-372-5p	B4GALNT3	1
232	hsa-miR-373-5p	B4GALNT3	1
233	hsa-miR-374b-3p	B4GALT1	1
234	hsa-miR-375	B3GNT7	1
235	hsa-miR-376a-3p	B3GALT5	1
236	hsa-miR-376a-5p	B4GALT4	1
237	hsa-miR-376b-3p	B3GALT5	1
238	hsa-miR-377-3p	B4GALT1	1
239	hsa-miR-378a-3p	B4GALNT3	1
240	hsa-miR-380-5p	B4GALT2	1
241	hsa-miR-384	B3GNT7	1
242	hsa-miR-3910	B4GALNT3	1
243	hsa-miR-3916	B4GALT1	1
244	hsa-miR-3919	B3GNT2	1
245	hsa-miR-3937	B4GALNT4	1
246	hsa-miR-3941	B3GALT5	1
247	hsa-miR-3973	B4GALNT3	1
248	hsa-miR-3977	B3GALT5	1
249	hsa-miR-423-3p	B4GALNT3	1
250	hsa-miR-4261	B3GALT5	1
251	hsa-miR-4267	B3GALT5	1
252	hsa-miR-4269	B4GALNT4	1
253	hsa-miR-4273	B3GALT5	1
254	hsa-miR-4287	B4GALNT3	1
255	hsa-miR-429	B4GALT4	1
256	hsa-miR-4306	B4GALT1	1
257	hsa-miR-4312	B4GALT1	1
258	hsa-miR-4324	B3GALT5	1
259	hsa-miR-433-3p	B3GALT2	1
260	hsa-miR-4436b-5p	B4GALNT3	1
261	hsa-miR-4461	B3GNT7	1
262	hsa-miR-4465	B3GALT5	1
263	hsa-miR-4476	B4GALT1	1
264	hsa-miR-4490	B4GALT1	1
265	hsa-miR-4496	B3GALT1	1
266	hsa-miR-449b-5p	B3GALT4	1
267	hsa-miR-450a-5p	B4GALT1	1
268	hsa-miR-4511	B4GALT1	1
269	hsa-miR-452-5p	B3GALT5	1
270	hsa-miR-4525	B4GALNT3	1
271	hsa-miR-4533	B4GALT1	1
272	hsa-miR-4540	B3GALT5	1
273	hsa-miR-4641	B4GALT1	1
274	hsa-miR-4658	B3GALT5	1
275	hsa-miR-4677-5p	B3GALT5	1
276	hsa-miR-4682	B3GALT5	1
277	hsa-miR-4685-3p	B4GALNT3	1
278	hsa-miR-4687-5p	B3GNT7	1
279	hsa-miR-4688	B4GALNT4	1
280	hsa-miR-4693-3p	B3GALT5	1
281	hsa-miR-4699-3p	B3GNT2	1
282	hsa-miR-4723-3p	B4GALNT3	1
283	hsa-miR-4726-3p	B4GALT1	1
284	hsa-miR-4728-5p	B3GALT5	1
285	hsa-miR-4755-5p	B4GALNT3	1
286	hsa-miR-4756-3p	B3GNT2	1
287	hsa-miR-4757-5p	B4GALNT3	1
288	hsa-miR-4763-3p	B4GALT1	1
289	hsa-miR-4777-3p	B3GALT5	1
290	hsa-miR-4779	B4GALT2	1
291	hsa-miR-4782-5p	B3GNT2	1
292	hsa-miR-4792	B4GALT1	1
293	hsa-miR-484	B4GALT1	1
294	hsa-miR-486-3p	B4GALNT4	1
295	hsa-miR-488-3p	B4GALT1	1
296	hsa-miR-489-3p	B3GNT2	1
297	hsa-miR-490-3p	B4GALNT4	1
298	hsa-miR-491-5p	B4GALT3	1
299	hsa-miR-5006-3p	B4GALNT3	1
300	hsa-miR-5008-5p	B4GALT3	1
301	hsa-miR-501-5p	B4GALT4	1
302	hsa-miR-502-5p	B3GALT5	1
303	hsa-miR-503-5p	B4GALT1	1
304	hsa-miR-506-3p	B4GALNT3	1
305	hsa-miR-5088-3p	B4GALNT3	1
306	hsa-miR-5100	B3GALT5	1
307	hsa-miR-516a-3p	B3GALT5	1
308	hsa-miR-516b-3p	B3GALT5	1
309	hsa-miR-516b-5p	B3GNT2	1
310	hsa-miR-5189-5p	B4GALNT4	1
311	hsa-miR-519d-5p	B4GALT2	1
312	hsa-miR-520c-3p	B3GNT3	1
313	hsa-miR-520g-3p	B4GALNT3	1
314	hsa-miR-520h	B4GALNT3	1
315	hsa-miR-521	B4GALNT3	1
316	hsa-miR-522-5p	B4GALT1	1
317	hsa-miR-532-5p	B4GALNT3	1
318	hsa-miR-541-3p	B4GALT1	1
319	hsa-miR-542-3p	B4GALT1	1
320	hsa-miR-542-5p	B4GALT1	1
321	hsa-miR-544b	B3GALT5	1
322	hsa-miR-545-3p	B4GALNT4	1
323	hsa-miR-548a-3p	B4GALNT4	1
324	hsa-miR-548b-3p	B3GALT5	1
325	hsa-miR-548e-3p	B3GNT7	1
326	hsa-miR-548f-3p	B3GNT7	1
327	hsa-miR-548o-3p	B4GALNT4	1
328	hsa-miR-548s	B4GALT1	1
329	hsa-miR-548w	GCNT2	1
330	hsa-miR-550a-3-5p	B4GALT1	1
331	hsa-miR-550a-5p	B4GALT1	1
332	hsa-miR-550b-2-5p	B4GALT1	1
333	hsa-miR-556-3p	B3GNT2	1
334	hsa-miR-5571-3p	B3GNT7	1
335	hsa-miR-5582-5p	B4GALNT4	1
336	hsa-miR-5583-3p	B3GNT2	1
337	hsa-miR-5588-3p	B3GNT7	1
338	hsa-miR-563	B4GALT2	1
339	hsa-miR-566	B3GALT5	1
340	hsa-miR-568	B3GNT2	1
341	hsa-miR-5688	B4GALT1	1
342	hsa-miR-5697	B3GALT5	1
343	hsa-miR-5699-3p	B4GALNT4	1
344	hsa-miR-5706	B3GNT2	1
345	hsa-miR-571	B3GNT2	1
346	hsa-miR-574-5p	B3GALT5	1
347	hsa-miR-582-3p	B4GALT1	1
348	hsa-miR-582-5p	GCNT2	1
349	hsa-miR-593-3p	B3GALT5	1
350	hsa-miR-598-3p	B4GALT1	1
351	hsa-miR-6128	B3GNT2	1
352	hsa-miR-616-5p	B4GALNT3	1
353	hsa-miR-618	B4GALNT3	1
354	hsa-miR-622	B3GALT5	1
355	hsa-miR-623	B4GALNT3	1
356	hsa-miR-627-5p	B4GALT1	1
357	hsa-miR-635	B4GALT1	1
358	hsa-miR-643	B3GNT2	1
359	hsa-miR-644a	B3GALT5	1
360	hsa-miR-6504-5p	B4GALT1	1
361	hsa-miR-6509-3p	B4GALNT3	1
362	hsa-miR-6512-3p	B3GALT5	1
363	hsa-miR-657	B4GALT1	1
364	hsa-miR-670-5p	B3GALT5	1
365	hsa-miR-671-5p	B4GALNT4	1
366	hsa-miR-6715b-5p	B4GALNT4	1
367	hsa-miR-6720-5p	B3GALT5	1
368	hsa-miR-6721-5p	B4GALNT4	1
369	hsa-miR-6722-3p	B4GALT1	1
370	hsa-miR-6723-5p	B3GALT5	1
371	hsa-miR-6724-5p	B4GALT1	1
372	hsa-miR-6739-3p	B3GALT5	1
373	hsa-miR-6743-5p	B4GALNT4	1
374	hsa-miR-6744-3p	B4GALNT3	1
375	hsa-miR-6749-3p	B4GALNT3	1
376	hsa-miR-675-5p	B4GALT1	1
377	hsa-miR-6758-3p	B3GALT5	1
378	hsa-miR-6769b-3p	B4GALNT3	1
379	hsa-miR-6773-5p	B4GALT1	1
380	hsa-miR-6774-5p	B4GALT1	1
381	hsa-miR-6779-3p	B3GNT7	1
382	hsa-miR-6779-5p	B3GALT5	1
383	hsa-miR-6780a-3p	B4GALNT3	1
384	hsa-miR-6780a-5p	B3GALT5	1
385	hsa-miR-6783-5p	B3GALT5	1
386	hsa-miR-6785-5p	B3GALT5	1
387	hsa-miR-6789-3p	B3GALT5	1
388	hsa-miR-6790-5p	B3GALT5	1
389	hsa-miR-6792-5p	B3GNT2	1
390	hsa-miR-6799-5p	B3GALT5	1
391	hsa-miR-6808-5p	B4GALT1	1
392	hsa-miR-6817-3p	B4GALNT3	1
393	hsa-miR-6818-3p	B3GALT5	1
394	hsa-miR-6825-5p	B3GALT5	1
395	hsa-miR-6838-5p	B3GNT2	1
396	hsa-miR-6851-3p	B4GALNT3	1
397	hsa-miR-6859-5p	B4GALT1	1
398	hsa-miR-6871-5p	B3GALT5	1
399	hsa-miR-6873-3p	B4GALNT3	1
400	hsa-miR-6876-5p	B4GALT1	1
401	hsa-miR-6878-3p	B4GALNT3	1
402	hsa-miR-6881-3p	B4GALNT3	1
403	hsa-miR-6883-5p	B3GALT5	1
404	hsa-miR-6885-3p	B3GALT5	1
405	hsa-miR-6886-3p	B4GALNT3	1
406	hsa-miR-6888-3p	B3GALT5	1
407	hsa-miR-6893-5p	B4GALT1	1
408	hsa-miR-6895-3p	B3GALT5	1
409	hsa-miR-6895-5p	B4GALT2	1
410	hsa-miR-7-1-3p	B4GALT1	1
411	hsa-miR-7-2-3p	B4GALT1	1
412	hsa-miR-708-5p	B4GALNT4	1
413	hsa-miR-7106-5p	B3GALT5	1
414	hsa-miR-7110-3p	B4GALNT3	1
415	hsa-miR-7111-3p	B4GALNT3	1
416	hsa-miR-7152-5p	B3GALT5	1
417	hsa-miR-7156-5p	B3GALT5	1
418	hsa-miR-7162-5p	B3GALT5	1
419	hsa-miR-758-3p	B4GALT1	1
420	hsa-miR-766-3p	B4GALNT4	1
421	hsa-miR-7856-5p	B3GNT7	1
422	hsa-miR-7975	B3GNT7	1
423	hsa-miR-8064	B3GALT5	1
424	hsa-miR-8485	B3GALT5	1
425	hsa-miR-875-3p	B3GNT2	1
426	hsa-miR-877-3p	B4GALNT3	1
427	hsa-miR-877-5p	B4GALT1	1
428	hsa-miR-888-5p	B3GNT2	1
429	hsa-miR-892c-5p	B3GALT5	1
430	hsa-miR-9-5p	B3GNT2	1
431	hsa-miR-922	B4GALT1	1
432	hsa-miR-92a-3p	B4GALT2	1
433	hsa-miR-93-5p	B4GALT3	1
434	hsa-miR-940	B4GALT1	1
435	hsa-miR-941	B3GNT8	1
436	hsa-miR-95-5p	B3GNT2	1
437	hsa-miR-99a-5p	B3GNT2	1
438	hsa-miR-99b-5p	B3GNT2	1

## Sheet: G.Capping
G: mature miRNAs targeting glycosyltransferases (GTs) for capping
	mature_mirna_id	gene_symbol	counts
1	hsa-miR-34a-5p	FUT1, FUT10, FUT11, FUT2, FUT3, FUT5, ST3GAL2, ST3GAL3, ST3GAL4, ST6GAL1, ST6GALNAC1, ST6GALNAC4, ST8SIA4	13
2	hsa-miR-146a-5p	FUT1, FUT10, FUT2, FUT5, FUT7, ST3GAL2, ST3GAL4, ST3GAL6, ST6GAL2, ST6GALNAC4, ST8SIA2, ST8SIA5	12
3	hsa-miR-107	B3GAT1, FUT4, ST3GAL2, ST3GAL5, ST3GAL6, ST6GAL1, ST6GALNAC2, ST6GALNAC4, ST8SIA3, ST8SIA4	10
4	hsa-miR-103a-3p	B3GAT1, FUT4, ST3GAL2, ST3GAL5, ST3GAL6, ST6GAL1, ST6GALNAC2, ST6GALNAC4, ST8SIA3	9
5	hsa-miR-1-3p	ABO, FUT11, FUT9, ST3GAL1, ST3GAL2, ST3GAL4, ST6GALNAC4, ST6GALNAC5	8
6	hsa-miR-122-5p	B3GAT2, FUT11, ST3GAL1, ST3GAL3, ST6GAL1, ST6GALNAC1, ST6GALNAC4	7
7	hsa-miR-128-3p	FUT1, FUT11, FUT4, ST6GAL1, ST6GALNAC3, ST6GALNAC6, ST8SIA3	7
8	hsa-miR-129-2-3p	FUT11, FUT4, ST3GAL1, ST3GAL4, ST6GAL2, ST6GALNAC4, ST8SIA1	7
9	hsa-miR-16-5p	FUT4, ST3GAL1, ST3GAL5, ST6GAL1, ST6GALNAC2, ST6GALNAC4, ST8SIA3	7
10	hsa-miR-26a-5p	FUT11, FUT3, FUT9, ST3GAL1, ST3GAL6, ST6GALNAC2, ST8SIA4	7
11	hsa-miR-335-5p	FUT11, FUT9, ST3GAL3, ST3GAL5, ST6GAL1, ST6GALNAC1, ST8SIA4	7
12	hsa-miR-182-5p	FUT5, ST3GAL3, ST6GALNAC3, ST6GALNAC6, ST8SIA1, ST8SIA4	6
13	hsa-miR-195-5p	ST3GAL4, ST3GAL5, ST6GALNAC2, ST8SIA1, ST8SIA3, ST8SIA4	6
14	hsa-miR-210-3p	FUT11, FUT2, FUT4, ST6GALNAC1, ST6GALNAC2, ST6GALNAC3	6
15	hsa-miR-27a-3p	ABO, FUT11, ST3GAL2, ST8SIA3, ST8SIA4, ST8SIA5	6
16	hsa-miR-374a-5p	FUT1, FUT11, ST3GAL2, ST3GAL5, ST3GAL6, ST8SIA1	6
17	hsa-let-7e-5p	FUT10, FUT11, ST3GAL1, ST3GAL2, ST3GAL6	5
18	hsa-let-7i-5p	FUT10, FUT11, FUT9, ST3GAL2, ST3GAL6	5
19	hsa-miR-101-3p	FUT1, FUT11, FUT9, ST3GAL1, ST6GALNAC6	5
20	hsa-miR-124-3p	FUT10, FUT9, ST3GAL1, ST3GAL5, ST6GAL1	5
21	hsa-miR-147a	FUT1, FUT11, FUT4, ST3GAL6, ST6GALNAC3	5
22	hsa-miR-155-5p	FUT1, FUT11, ST3GAL2, ST6GAL1, ST6GALNAC4	5
23	hsa-miR-15b-5p	FUT2, FUT4, ST3GAL5, ST6GALNAC2, ST8SIA3	5
24	hsa-miR-200c-3p	FUT2, ST3GAL2, ST3GAL5, ST6GALNAC5, ST8SIA4	5
25	hsa-miR-21-3p	FUT2, ST3GAL2, ST3GAL6, ST6GALNAC3, ST8SIA4	5
26	hsa-miR-23b-3p	FUT4, FUT9, ST3GAL4, ST3GAL5, ST6GALNAC3	5
27	hsa-miR-27a-5p	FUT4, ST3GAL6, ST6GALNAC3, ST6GALNAC6, ST8SIA4	5
28	hsa-miR-484	FUT11, FUT9, ST3GAL2, ST6GAL1, ST6GALNAC1	5
29	hsa-miR-7-5p	ST3GAL5, ST6GAL1, ST6GAL2, ST6GALNAC4, ST8SIA1	5
30	hsa-let-7b-5p	FUT10, FUT11, FUT9, ST3GAL6	4
31	hsa-let-7c-5p	FUT10, FUT11, FUT9, ST3GAL6	4
32	hsa-let-7g-5p	FUT10, FUT11, FUT9, ST3GAL6	4
33	hsa-miR-181a-5p	FUT9, ST3GAL5, ST6GALNAC6, ST8SIA4	4
34	hsa-miR-186-5p	FUT11, FUT4, ST3GAL5, ST6GAL1	4
35	hsa-miR-19a-3p	FUT4, FUT9, ST3GAL5, ST6GALNAC6	4
36	hsa-miR-19b-3p	FUT4, FUT9, ST3GAL5, ST6GALNAC6	4
37	hsa-miR-203a-3p	FUT1, ST3GAL1, ST6GAL1, ST6GALNAC1	4
38	hsa-miR-218-5p	FUT9, ST3GAL2, ST6GAL1, ST8SIA3	4
39	hsa-miR-522-5p	FUT9, ST3GAL1, ST6GAL1, ST6GALNAC6	4
40	hsa-miR-526b-5p	FUT10, FUT6, ST3GAL6, ST6GAL1	4
41	hsa-miR-766-3p	B3GAT2, FUT1, FUT11, ST3GAL1	4
42	hsa-let-7a-5p	FUT10, FUT11, ST3GAL6	3
43	hsa-let-7f-5p	FUT10, FUT11, ST3GAL6	3
44	hsa-miR-1273g-3p	FUT1, FUT11, FUT9	3
45	hsa-miR-1301-3p	FUT11, ST6GALNAC6, ST8SIA3	3
46	hsa-miR-1304-3p	FUT11, ST3GAL1, ST3GAL2	3
47	hsa-miR-130a-3p	FUT1, FUT11, ST3GAL5	3
48	hsa-miR-138-5p	FUT11, ST3GAL1, ST3GAL6	3
49	hsa-miR-143-5p	ST3GAL1, ST3GAL2, ST3GAL5	3
50	hsa-miR-15a-5p	FUT4, ST3GAL5, ST8SIA3	3
51	hsa-miR-185-5p	FUT9, ST6GAL2, ST8SIA3	3
52	hsa-miR-194-5p	ST3GAL2, ST6GAL1, ST6GALNAC1	3
53	hsa-miR-200b-3p	ST3GAL1, ST6GAL1, ST6GALNAC5	3
54	hsa-miR-23a-3p	FUT4, FUT9, ST3GAL5	3
55	hsa-miR-26b-5p	ST8SIA1, ST8SIA2, ST8SIA4	3
56	hsa-miR-29c-3p	FUT1, FUT11, ST6GALNAC6	3
57	hsa-miR-30a-5p	ST3GAL1, ST3GAL5, ST6GALNAC4	3
58	hsa-miR-30c-5p	FUT9, ST3GAL1, ST3GAL5	3
59	hsa-miR-30d-5p	ST3GAL1, ST3GAL5, ST6GALNAC3	3
60	hsa-miR-31-5p	ABO, FUT11, FUT7	3
61	hsa-miR-3176	FUT1, FUT2, ST8SIA3	3
62	hsa-miR-32-5p	FUT10, FUT11, ST6GAL2	3
63	hsa-miR-338-3p	B3GAT2, FUT4, FUT9	3
64	hsa-miR-377-3p	FUT9, ST6GALNAC5, ST6GALNAC6	3
65	hsa-miR-3922-3p	FUT1, FUT2, ST8SIA3	3
66	hsa-miR-429	FUT4, ST3GAL2, ST6GALNAC2	3
67	hsa-miR-4793-3p	FUT1, FUT11, FUT9	3
68	hsa-miR-504-3p	FUT11, ST3GAL1, ST3GAL2	3
69	hsa-miR-508-5p	FUT1, FUT11, ST6GALNAC6	3
70	hsa-miR-520f-3p	FUT1, FUT4, ST6GALNAC2	3
71	hsa-miR-616-5p	FUT10, FUT11, ST3GAL2	3
72	hsa-miR-642a-5p	FUT10, ST3GAL1, ST8SIA3	3
73	hsa-miR-6499-3p	ST3GAL1, ST3GAL2, ST3GAL5	3
74	hsa-miR-671-5p	ST3GAL6, ST6GAL1, ST8SIA1	3
75	hsa-miR-92a-3p	FUT10, FUT11, ST6GAL2	3
76	hsa-let-7d-5p	FUT10, ST6GAL1	2
77	hsa-miR-106b-5p	B3GAT1, FUT10	2
78	hsa-miR-10b-5p	FUT1, FUT6	2
79	hsa-miR-1248	ST3GAL1, ST3GAL6	2
80	hsa-miR-1281	ST3GAL1, ST3GAL2	2
81	hsa-miR-129-5p	FUT11, ST8SIA3	2
82	hsa-miR-1304-5p	ST3GAL2, ST3GAL6	2
83	hsa-miR-130a-5p	FUT4, ST3GAL5	2
84	hsa-miR-130b-3p	FUT11, ST3GAL5	2
85	hsa-miR-132-3p	B3GAT1, FUT1	2
86	hsa-miR-1343-3p	ST6GALNAC2, ST8SIA4	2
87	hsa-miR-135a-5p	FUT9, ST8SIA4	2
88	hsa-miR-137	FUT11, FUT9	2
89	hsa-miR-141-3p	FUT11, ST3GAL6	2
90	hsa-miR-142-3p	ST6GAL1, ST6GALNAC1	2
91	hsa-miR-142-5p	FUT10, ST8SIA4	2
92	hsa-miR-153-3p	FUT9, ST8SIA3	2
93	hsa-miR-17-5p	FUT10, ST6GALNAC6	2
94	hsa-miR-181b-5p	ST3GAL5, ST8SIA4	2
95	hsa-miR-181c-5p	ST3GAL5, ST8SIA4	2
96	hsa-miR-181d-5p	ST3GAL5, ST8SIA4	2
97	hsa-miR-186-3p	FUT9, ST3GAL2	2
98	hsa-miR-192-5p	FUT11, ST3GAL6	2
99	hsa-miR-196a-5p	FUT10, FUT11	2
100	hsa-miR-196b-5p	FUT10, FUT11	2
101	hsa-miR-200a-3p	FUT11, ST3GAL6	2
102	hsa-miR-204-5p	ST3GAL1, ST8SIA3	2
103	hsa-miR-20a-5p	FUT10, ST6GALNAC4	2
104	hsa-miR-212-3p	FUT1, ST6GALNAC2	2
105	hsa-miR-215-5p	FUT11, ST3GAL6	2
106	hsa-miR-219a-2-3p	FUT9, ST8SIA1	2
107	hsa-miR-22-3p	FUT9, ST3GAL2	2
108	hsa-miR-221-5p	ST6GAL1, ST6GALNAC6	2
109	hsa-miR-2355-5p	ST6GALNAC3, ST8SIA3	2
110	hsa-miR-23b-5p	FUT11, ST3GAL2	2
111	hsa-miR-23c	FUT4, ST3GAL5	2
112	hsa-miR-25-3p	FUT11, ST6GAL2	2
113	hsa-miR-27b-3p	FUT11, ST3GAL2	2
114	hsa-miR-29a-3p	FUT11, ST6GAL1	2
115	hsa-miR-29b-1-5p	FUT10, ST3GAL1	2
116	hsa-miR-301a-3p	FUT11, ST3GAL5	2
117	hsa-miR-301b-3p	FUT11, ST3GAL5	2
118	hsa-miR-30a-3p	ST3GAL1, ST3GAL5	2
119	hsa-miR-30b-3p	FUT2, ST6GAL1	2
120	hsa-miR-30b-5p	FUT9, ST3GAL5	2
121	hsa-miR-30c-1-3p	FUT2, ST8SIA3	2
122	hsa-miR-30c-2-3p	FUT2, ST8SIA3	2
123	hsa-miR-30e-3p	ST3GAL1, ST3GAL5	2
124	hsa-miR-30e-5p	ST3GAL1, ST3GAL5	2
125	hsa-miR-3121-3p	FUT9, ST6GALNAC3	2
126	hsa-miR-3135b	FUT11, ST3GAL1	2
127	hsa-miR-3143	FUT11, FUT4	2
128	hsa-miR-324-5p	FUT1, ST3GAL1	2
129	hsa-miR-339-5p	FUT1, ST6GAL1	2
130	hsa-miR-3613-3p	FUT10, FUT11	2
131	hsa-miR-363-3p	FUT11, ST6GAL2	2
132	hsa-miR-3652	FUT11, ST3GAL1	2
133	hsa-miR-367-3p	FUT11, ST6GAL2	2
134	hsa-miR-3672	FUT6, ST8SIA3	2
135	hsa-miR-369-3p	FUT9, ST8SIA3	2
136	hsa-miR-371a-5p	FUT10, FUT11	2
137	hsa-miR-371b-5p	FUT10, FUT11	2
138	hsa-miR-372-5p	FUT10, FUT11	2
139	hsa-miR-373-5p	FUT10, FUT11	2
140	hsa-miR-383-3p	FUT2, FUT4	2
141	hsa-miR-3925-5p	ST6GAL2, ST6GALNAC3	2
142	hsa-miR-424-5p	FUT4, ST3GAL1	2
143	hsa-miR-425-5p	FUT4, ST8SIA3	2
144	hsa-miR-4252	FUT1, FUT11	2
145	hsa-miR-4286	ST6GALNAC3, ST6GALNAC6	2
146	hsa-miR-4430	FUT11, ST3GAL1	2
147	hsa-miR-4487	FUT4, ST8SIA3	2
148	hsa-miR-4517	B3GAT2, FUT4	2
149	hsa-miR-4524a-3p	FUT10, ST8SIA3	2
150	hsa-miR-4530	B3GAT2, FUT4	2
151	hsa-miR-454-3p	FUT11, ST3GAL6	2
152	hsa-miR-4645-5p	FUT10, ST6GALNAC1	2
153	hsa-miR-4668-3p	ST6GALNAC3, ST8SIA5	2
154	hsa-miR-4673	FUT10, ST6GALNAC1	2
155	hsa-miR-4698	FUT10, FUT11	2
156	hsa-miR-4772-3p	FUT11, ST3GAL2	2
157	hsa-miR-485-3p	FUT9, ST8SIA3	2
158	hsa-miR-488-3p	FUT10, FUT9	2
159	hsa-miR-494-3p	FUT11, ST3GAL1	2
160	hsa-miR-497-5p	FUT4, ST8SIA3	2
161	hsa-miR-5009-3p	ST6GAL1, ST6GALNAC3	2
162	hsa-miR-500a-5p	FUT2, ST6GALNAC3	2
163	hsa-miR-505-3p	FUT10, FUT11	2
164	hsa-miR-548a-3p	ST3GAL2, ST6GAL2	2
165	hsa-miR-550a-3-5p	FUT10, ST8SIA5	2
166	hsa-miR-550a-5p	FUT10, ST8SIA5	2
167	hsa-miR-5681a	FUT10, FUT6	2
168	hsa-miR-5693	FUT2, ST3GAL2	2
169	hsa-miR-5696	FUT11, FUT9	2
170	hsa-miR-5698	ST3GAL1, ST3GAL2	2
171	hsa-miR-605-5p	ST6GALNAC1, ST8SIA2	2
172	hsa-miR-661	FUT1, FUT9	2
173	hsa-miR-6791-3p	FUT11, ST3GAL2	2
174	hsa-miR-6829-3p	FUT11, ST3GAL2	2
175	hsa-miR-6864-3p	FUT6, ST8SIA3	2
176	hsa-miR-6890-3p	FUT11, ST3GAL2	2
177	hsa-miR-7703	FUT1, FUT9	2
178	hsa-miR-92b-3p	FUT10, FUT11	2
179	hsa-miR-93-3p	FUT10, ST6GALNAC5	2
180	hsa-miR-93-5p	FUT10, ST6GALNAC6	2
181	hsa-miR-939-3p	FUT1, FUT9	2
182	hsa-miR-941	FUT4, ST3GAL6	2
183	hsa-let-7b-3p	ST8SIA4	1
184	hsa-let-7f-2-3p	ST8SIA4	1
185	hsa-miR-100-5p	FUT3	1
186	hsa-miR-101-5p	ST8SIA4	1
187	hsa-miR-105-5p	FUT4	1
188	hsa-miR-106a-5p	FUT10	1
189	hsa-miR-10a-3p	FUT4	1
190	hsa-miR-10a-5p	FUT1	1
191	hsa-miR-1178-5p	B3GAT2	1
192	hsa-miR-1180-3p	FUT7	1
193	hsa-miR-1182	B3GAT2	1
194	hsa-miR-1207-3p	FUT11	1
195	hsa-miR-1207-5p	FUT10	1
196	hsa-miR-122-3p	FUT1	1
197	hsa-miR-1224-3p	ST6GALNAC3	1
198	hsa-miR-1225-5p	ST3GAL1	1
199	hsa-miR-1234-3p	FUT9	1
200	hsa-miR-1237-3p	ST3GAL6	1
201	hsa-miR-1245a	FUT2	1
202	hsa-miR-1251-5p	FUT11	1
203	hsa-miR-1255a	FUT11	1
204	hsa-miR-1257	ST8SIA5	1
205	hsa-miR-125a-3p	ST6GAL2	1
206	hsa-miR-125a-5p	ST8SIA3	1
207	hsa-miR-125b-5p	ST8SIA3	1
208	hsa-miR-126-3p	FUT6	1
209	hsa-miR-1267	ST3GAL1	1
210	hsa-miR-127-3p	FUT9	1
211	hsa-miR-1271-3p	FUT10	1
212	hsa-miR-1273a	FUT9	1
213	hsa-miR-1273f	FUT1	1
214	hsa-miR-1273h-5p	FUT2	1
215	hsa-miR-1285-3p	FUT1	1
216	hsa-miR-1287-3p	FUT11	1
217	hsa-miR-1288-5p	FUT1	1
218	hsa-miR-1290	FUT11	1
219	hsa-miR-1292-3p	FUT1	1
220	hsa-miR-1307-3p	ST3GAL2	1
221	hsa-miR-130b-5p	FUT11	1
222	hsa-miR-133a-3p	ST6GALNAC6	1
223	hsa-miR-135a-3p	B3GAT2	1
224	hsa-miR-136-5p	FUT4	1
225	hsa-miR-139-5p	ST8SIA3	1
226	hsa-miR-141-5p	ST3GAL1	1
227	hsa-miR-143-3p	FUT9	1
228	hsa-miR-145-5p	ST3GAL1	1
229	hsa-miR-1468-3p	FUT10	1
230	hsa-miR-146a-3p	FUT4	1
231	hsa-miR-146b-5p	ST6GAL2	1
232	hsa-miR-1470	ST3GAL1	1
233	hsa-miR-148a-5p	FUT10	1
234	hsa-miR-148b-3p	ST6GALNAC5	1
235	hsa-miR-149-5p	ST6GALNAC6	1
236	hsa-miR-151a-3p	ST3GAL1	1
237	hsa-miR-154-3p	ST3GAL3	1
238	hsa-miR-15b-3p	ST6GAL2	1
239	hsa-miR-17-3p	FUT1	1
240	hsa-miR-181a-2-3p	ST6GALNAC6	1
241	hsa-miR-1825	ST3GAL1	1
242	hsa-miR-1827	FUT2	1
243	hsa-miR-183-5p	FUT10	1
244	hsa-miR-187-3p	ST8SIA5	1
245	hsa-miR-18a-3p	ST6GAL1	1
246	hsa-miR-18b-3p	FUT11	1
247	hsa-miR-191-3p	FUT10	1
248	hsa-miR-191-5p	FUT11	1
249	hsa-miR-1913	ST3GAL1	1
250	hsa-miR-1915-3p	FUT11	1
251	hsa-miR-193a-3p	ST3GAL4	1
252	hsa-miR-196a-3p	FUT1	1
253	hsa-miR-197-3p	FUT4	1
254	hsa-miR-198	FUT10	1
255	hsa-miR-199a-3p	FUT4	1
256	hsa-miR-199a-5p	ST3GAL1	1
257	hsa-miR-202-3p	FUT10	1
258	hsa-miR-20a-3p	ST3GAL3	1
259	hsa-miR-20b-5p	FUT10	1
260	hsa-miR-21-5p	ST6GAL1	1
261	hsa-miR-2110	ST8SIA1	1
262	hsa-miR-2115-5p	FUT4	1
263	hsa-miR-214-3p	ST6GAL1	1
264	hsa-miR-218-1-3p	ST3GAL1	1
265	hsa-miR-219a-5p	FUT9	1
266	hsa-miR-222-3p	FUT10	1
267	hsa-miR-224-3p	FUT4	1
268	hsa-miR-224-5p	FUT10	1
269	hsa-miR-2276-5p	ST8SIA3	1
270	hsa-miR-2681-5p	ST8SIA6	1
271	hsa-miR-27b-5p	ST3GAL1	1
272	hsa-miR-298	ST3GAL5	1
273	hsa-miR-29b-2-5p	FUT10	1
274	hsa-miR-29b-3p	FUT11	1
275	hsa-miR-301a-5p	FUT4	1
276	hsa-miR-302c-5p	FUT11	1
277	hsa-miR-30d-3p	ST3GAL5	1
278	hsa-miR-3122	FUT2	1
279	hsa-miR-3123	ST6GALNAC3	1
280	hsa-miR-3124-3p	FUT11	1
281	hsa-miR-3130-3p	FUT9	1
282	hsa-miR-3133	FUT11	1
283	hsa-miR-3134	FUT11	1
284	hsa-miR-3136-5p	ST8SIA5	1
285	hsa-miR-3138	FUT10	1
286	hsa-miR-3140-3p	ST8SIA4	1
287	hsa-miR-3147	ST8SIA3	1
288	hsa-miR-3155a	ST6GALNAC1	1
289	hsa-miR-3155b	ST6GALNAC1	1
290	hsa-miR-3163	ST8SIA5	1
291	hsa-miR-3167	FUT11	1
292	hsa-miR-3187-5p	FUT1	1
293	hsa-miR-3190-5p	FUT1	1
294	hsa-miR-324-3p	ST3GAL2	1
295	hsa-miR-328-3p	ST8SIA3	1
296	hsa-miR-330-3p	FUT6	1
297	hsa-miR-330-5p	FUT4	1
298	hsa-miR-331-3p	FUT11	1
299	hsa-miR-339-3p	FUT11	1
300	hsa-miR-33a-5p	FUT9	1
301	hsa-miR-33b-5p	FUT9	1
302	hsa-miR-340-5p	FUT9	1
303	hsa-miR-34b-3p	ST3GAL6	1
304	hsa-miR-3529-3p	ST6GAL2	1
305	hsa-miR-3591-3p	FUT2	1
306	hsa-miR-3607-3p	ST6GALNAC1	1
307	hsa-miR-3609	FUT10	1
308	hsa-miR-361-5p	FUT9	1
309	hsa-miR-3614-3p	FUT11	1
310	hsa-miR-362-3p	ST6GALNAC6	1
311	hsa-miR-3620-3p	FUT2	1
312	hsa-miR-3648	FUT11	1
313	hsa-miR-3650	ST3GAL1	1
314	hsa-miR-365a-3p	ST6GAL1	1
315	hsa-miR-365b-3p	ST6GAL1	1
316	hsa-miR-3662	FUT4	1
317	hsa-miR-3664-5p	ST3GAL1	1
318	hsa-miR-3666	FUT11	1
319	hsa-miR-367-5p	ST3GAL1	1
320	hsa-miR-3679-3p	ST6GALNAC3	1
321	hsa-miR-3680-3p	ST8SIA3	1
322	hsa-miR-3685	ST6GAL1	1
323	hsa-miR-3686	ST6GALNAC1	1
324	hsa-miR-3688-3p	ST6GALNAC5	1
325	hsa-miR-3689a-3p	FUT2	1
326	hsa-miR-3689b-3p	FUT2	1
327	hsa-miR-3689c	FUT2	1
328	hsa-miR-374b-5p	FUT9	1
329	hsa-miR-376c-3p	FUT9	1
330	hsa-miR-378a-5p	ST3GAL2	1
331	hsa-miR-378j	FUT11	1
332	hsa-miR-382-3p	ST8SIA1	1
333	hsa-miR-382-5p	FUT9	1
334	hsa-miR-384	ST6GAL1	1
335	hsa-miR-3912-5p	FUT10	1
336	hsa-miR-3913-3p	FUT4	1
337	hsa-miR-3913-5p	FUT2	1
338	hsa-miR-3929	FUT2	1
339	hsa-miR-3944-5p	ST3GAL5	1
340	hsa-miR-3977	FUT4	1
341	hsa-miR-423-5p	ST3GAL1	1
342	hsa-miR-424-3p	ST3GAL2	1
343	hsa-miR-4257	ST8SIA3	1
344	hsa-miR-4273	ST8SIA3	1
345	hsa-miR-4284	ST3GAL2	1
346	hsa-miR-4295	FUT11	1
347	hsa-miR-4299	FUT11	1
348	hsa-miR-4306	ST6GAL2	1
349	hsa-miR-4310	B3GAT2	1
350	hsa-miR-4317	ST3GAL5	1
351	hsa-miR-4324	FUT11	1
352	hsa-miR-4326	B3GAT2	1
353	hsa-miR-4419b	FUT2	1
354	hsa-miR-4421	FUT1	1
355	hsa-miR-4423-5p	ST3GAL1	1
356	hsa-miR-4425	ST8SIA3	1
357	hsa-miR-4439	ST8SIA5	1
358	hsa-miR-4446-5p	ST3GAL1	1
359	hsa-miR-4456	FUT10	1
360	hsa-miR-4458	FUT10	1
361	hsa-miR-4459	FUT1	1
362	hsa-miR-4466	FUT11	1
363	hsa-miR-4468	ST3GAL5	1
364	hsa-miR-4469	ST8SIA3	1
365	hsa-miR-4470	FUT10	1
366	hsa-miR-4475	FUT6	1
367	hsa-miR-4478	FUT2	1
368	hsa-miR-4486	FUT9	1
369	hsa-miR-449b-3p	FUT11	1
370	hsa-miR-4500	FUT10	1
371	hsa-miR-4503	FUT11	1
372	hsa-miR-450a-1-3p	FUT2	1
373	hsa-miR-450b-3p	FUT10	1
374	hsa-miR-450b-5p	ST8SIA3	1
375	hsa-miR-4511	ST6GAL1	1
376	hsa-miR-451b	ST3GAL1	1
377	hsa-miR-452-5p	ST8SIA3	1
378	hsa-miR-4534	FUT11	1
379	hsa-miR-455-3p	FUT11	1
380	hsa-miR-4635	FUT10	1
381	hsa-miR-4638-5p	ST3GAL2	1
382	hsa-miR-4639-3p	ST3GAL1	1
383	hsa-miR-4644	ST6GAL2	1
384	hsa-miR-4648	FUT1	1
385	hsa-miR-4649-3p	FUT2	1
386	hsa-miR-4649-5p	FUT9	1
387	hsa-miR-4650-5p	FUT10	1
388	hsa-miR-4652-3p	ST6GALNAC1	1
389	hsa-miR-4654	FUT1	1
390	hsa-miR-4659a-5p	ST8SIA4	1
391	hsa-miR-4659b-5p	ST8SIA4	1
392	hsa-miR-4667-3p	ST3GAL1	1
393	hsa-miR-4668-5p	FUT11	1
394	hsa-miR-4677-5p	ST8SIA3	1
395	hsa-miR-4683	FUT1	1
396	hsa-miR-4685-3p	FUT10	1
397	hsa-miR-4691-3p	FUT11	1
398	hsa-miR-4691-5p	B3GAT2	1
399	hsa-miR-4695-3p	FUT11	1
400	hsa-miR-4701-5p	ST3GAL1	1
401	hsa-miR-4709-3p	ST8SIA3	1
402	hsa-miR-4713-3p	FUT10	1
403	hsa-miR-4714-3p	FUT11	1
404	hsa-miR-4722-5p	FUT2	1
405	hsa-miR-4725-5p	FUT1	1
406	hsa-miR-4726-3p	FUT11	1
407	hsa-miR-4729	FUT11	1
408	hsa-miR-4732-5p	ST6GALNAC3	1
409	hsa-miR-4736	FUT10	1
410	hsa-miR-4743-3p	ST6GALNAC1	1
411	hsa-miR-4753-3p	FUT11	1
412	hsa-miR-4755-5p	ST3GAL1	1
413	hsa-miR-4757-5p	FUT2	1
414	hsa-miR-4763-3p	FUT10	1
415	hsa-miR-4768-3p	FUT2	1
416	hsa-miR-4769-5p	FUT1	1
417	hsa-miR-4776-3p	ST8SIA4	1
418	hsa-miR-4778-3p	ST8SIA3	1
419	hsa-miR-4786-3p	ST3GAL2	1
420	hsa-miR-4789-5p	ST3GAL5	1
421	hsa-miR-4796-3p	FUT10	1
422	hsa-miR-486-5p	ST6GALNAC6	1
423	hsa-miR-487a-3p	ST3GAL3	1
424	hsa-miR-487a-5p	ST8SIA4	1
425	hsa-miR-487b-5p	ST8SIA4	1
426	hsa-miR-489-3p	FUT4	1
427	hsa-miR-491-3p	ST6GALNAC3	1
428	hsa-miR-492	ST6GAL1	1
429	hsa-miR-493-5p	FUT4	1
430	hsa-miR-498	FUT11	1
431	hsa-miR-5001-3p	FUT11	1
432	hsa-miR-5006-3p	ST3GAL1	1
433	hsa-miR-5008-5p	ST6GALNAC6	1
434	hsa-miR-500b-3p	FUT11	1
435	hsa-miR-501-5p	ST6GALNAC3	1
436	hsa-miR-504-5p	FUT2	1
437	hsa-miR-5047	FUT11	1
438	hsa-miR-505-5p	FUT2	1
439	hsa-miR-507	ST8SIA3	1
440	hsa-miR-5087	FUT1	1
441	hsa-miR-5093	ST6GALNAC5	1
442	hsa-miR-514a-5p	FUT1	1
443	hsa-miR-515-5p	FUT4	1
444	hsa-miR-516a-3p	FUT4	1
445	hsa-miR-516b-3p	FUT4	1
446	hsa-miR-517a-3p	B4GALNT2	1
447	hsa-miR-5189-5p	FUT1	1
448	hsa-miR-5192	ST6GAL2	1
449	hsa-miR-5193	ST3GAL2	1
450	hsa-miR-519d-3p	FUT10	1
451	hsa-miR-519e-5p	FUT4	1
452	hsa-miR-520d-5p	ST3GAL5	1
453	hsa-miR-520g-3p	ST8SIA3	1
454	hsa-miR-520h	ST8SIA3	1
455	hsa-miR-524-5p	ST3GAL5	1
456	hsa-miR-526b-3p	FUT10	1
457	hsa-miR-541-3p	FUT1	1
458	hsa-miR-543	FUT11	1
459	hsa-miR-548ad-3p	FUT11	1
460	hsa-miR-548ae-3p	ST6GAL2	1
461	hsa-miR-548ah-3p	ST6GAL2	1
462	hsa-miR-548ah-5p	FUT10	1
463	hsa-miR-548aj-3p	ST6GAL2	1
464	hsa-miR-548am-3p	ST6GAL2	1
465	hsa-miR-548aq-3p	ST6GAL2	1
466	hsa-miR-548ar-3p	ST6GAL2	1
467	hsa-miR-548at-5p	FUT10	1
468	hsa-miR-548ax	ST6GALNAC4	1
469	hsa-miR-548az-3p	ST6GAL2	1
470	hsa-miR-548az-5p	ST8SIA5	1
471	hsa-miR-548c-3p	ST6GALNAC3	1
472	hsa-miR-548e-3p	ST6GAL2	1
473	hsa-miR-548f-3p	ST6GAL2	1
474	hsa-miR-548j-3p	ST6GAL2	1
475	hsa-miR-548l	B3GAT2	1
476	hsa-miR-548m	FUT10	1
477	hsa-miR-548n	B3GAT2	1
478	hsa-miR-548o-3p	ST3GAL2	1
479	hsa-miR-548t-5p	ST8SIA5	1
480	hsa-miR-548x-3p	ST6GAL2	1
481	hsa-miR-550a-3p	ST8SIA6	1
482	hsa-miR-552-3p	ST6GAL2	1
483	hsa-miR-552-5p	FUT11	1
484	hsa-miR-557	ST8SIA3	1
485	hsa-miR-5571-5p	FUT4	1
486	hsa-miR-5583-3p	B3GAT2	1
487	hsa-miR-5584-3p	FUT10	1
488	hsa-miR-5584-5p	ST8SIA3	1
489	hsa-miR-5586-5p	FUT4	1
490	hsa-miR-5589-3p	FUT11	1
491	hsa-miR-5590-3p	FUT10	1
492	hsa-miR-5590-5p	ST8SIA4	1
493	hsa-miR-561-3p	FUT10	1
494	hsa-miR-5684	FUT11	1
495	hsa-miR-5692a	FUT1	1
496	hsa-miR-5692b	B3GAT2	1
497	hsa-miR-5692c	B3GAT2	1
498	hsa-miR-5699-3p	FUT1	1
499	hsa-miR-570-3p	FUT10	1
500	hsa-miR-5701	ST8SIA3	1
501	hsa-miR-574-5p	FUT9	1
502	hsa-miR-576-3p	FUT9	1
503	hsa-miR-578	FUT6	1
504	hsa-miR-579-3p	FUT9	1
505	hsa-miR-587	FUT1	1
506	hsa-miR-588	ST6GAL1	1
507	hsa-miR-595	ST8SIA5	1
508	hsa-miR-607	FUT11	1
509	hsa-miR-6089	FUT1	1
510	hsa-miR-612	FUT1	1
511	hsa-miR-6134	FUT1	1
512	hsa-miR-615-3p	ST3GAL2	1
513	hsa-miR-627-5p	ST6GAL1	1
514	hsa-miR-628-5p	ST3GAL2	1
515	hsa-miR-638	FUT10	1
516	hsa-miR-640	FUT2	1
517	hsa-miR-6501-5p	ST3GAL1	1
518	hsa-miR-6512-3p	FUT1	1
519	hsa-miR-6513-5p	FUT2	1
520	hsa-miR-6514-5p	FUT11	1
521	hsa-miR-6516-5p	FUT11	1
522	hsa-miR-654-5p	FUT1	1
523	hsa-miR-664a-3p	ST8SIA4	1
524	hsa-miR-664a-5p	ST6GALNAC6	1
525	hsa-miR-664b-3p	FUT9	1
526	hsa-miR-665	FUT2	1
527	hsa-miR-6720-5p	FUT1	1
528	hsa-miR-6721-5p	FUT1	1
529	hsa-miR-6729-5p	FUT9	1
530	hsa-miR-6730-5p	FUT10	1
531	hsa-miR-6735-3p	FUT1	1
532	hsa-miR-6736-3p	FUT11	1
533	hsa-miR-6739-3p	ST8SIA3	1
534	hsa-miR-6741-3p	ST3GAL2	1
535	hsa-miR-6744-3p	FUT2	1
536	hsa-miR-6746-5p	FUT2	1
537	hsa-miR-6749-3p	B3GAT2	1
538	hsa-miR-675-5p	FUT11	1
539	hsa-miR-6764-5p	FUT11	1
540	hsa-miR-6771-5p	FUT2	1
541	hsa-miR-6778-3p	FUT11	1
542	hsa-miR-6779-5p	FUT2	1
543	hsa-miR-6780a-5p	FUT2	1
544	hsa-miR-6787-3p	FUT11	1
545	hsa-miR-6788-5p	FUT2	1
546	hsa-miR-6792-3p	B3GAT2	1
547	hsa-miR-6794-3p	ST3GAL1	1
548	hsa-miR-6806-5p	ST3GAL5	1
549	hsa-miR-6807-5p	FUT11	1
550	hsa-miR-6808-5p	FUT2	1
551	hsa-miR-6823-5p	ST3GAL1	1
552	hsa-miR-6832-3p	FUT6	1
553	hsa-miR-6832-5p	ST6GALNAC3	1
554	hsa-miR-6836-3p	FUT11	1
555	hsa-miR-6839-5p	FUT11	1
556	hsa-miR-6840-3p	FUT11	1
557	hsa-miR-6847-5p	ST8SIA3	1
558	hsa-miR-6849-3p	FUT1	1
559	hsa-miR-6850-3p	FUT9	1
560	hsa-miR-6860	FUT1	1
561	hsa-miR-6868-3p	ST3GAL6	1
562	hsa-miR-6873-5p	ST8SIA3	1
563	hsa-miR-6878-3p	FUT2	1
564	hsa-miR-6879-3p	FUT11	1
565	hsa-miR-6885-3p	FUT4	1
566	hsa-miR-6888-5p	FUT1	1
567	hsa-miR-6892-3p	ST8SIA3	1
568	hsa-miR-6893-5p	FUT2	1
569	hsa-miR-7107-5p	FUT9	1
570	hsa-miR-7150	FUT10	1
571	hsa-miR-7153-5p	ST6GAL2	1
572	hsa-miR-7156-3p	FUT11	1
573	hsa-miR-7156-5p	ST8SIA3	1
574	hsa-miR-7157-5p	B3GAT2	1
575	hsa-miR-7160-5p	FUT2	1
576	hsa-miR-7162-5p	FUT4	1
577	hsa-miR-744-3p	ST3GAL1	1
578	hsa-miR-744-5p	ST3GAL3	1
579	hsa-miR-760	ST3GAL2	1
580	hsa-miR-766-5p	ST6GALNAC6	1
581	hsa-miR-767-5p	FUT9	1
582	hsa-miR-769-3p	FUT10	1
583	hsa-miR-7845-5p	FUT6	1
584	hsa-miR-7855-5p	FUT11	1
585	hsa-miR-7977	FUT2	1
586	hsa-miR-8063	FUT11	1
587	hsa-miR-8068	FUT1	1
588	hsa-miR-8069	FUT1	1
589	hsa-miR-8079	FUT2	1
590	hsa-miR-8081	ST6GAL1	1
591	hsa-miR-8082	FUT11	1
592	hsa-miR-8485	ST8SIA4	1
593	hsa-miR-876-5p	FUT11	1
594	hsa-miR-877-5p	ST6GALNAC6	1
595	hsa-miR-887-5p	FUT2	1
596	hsa-miR-891a-3p	ST3GAL2	1
597	hsa-miR-924	ST6GAL1	1
598	hsa-miR-933	FUT10	1
599	hsa-miR-937-5p	ST6GAL1	1
600	hsa-miR-939-5p	ST3GAL1	1
601	hsa-miR-940	FUT2	1
602	hsa-miR-943	ST8SIA5	1
603	hsa-miR-944	ST8SIA4	1
604	hsa-miR-95-3p	B4GALNT2	1
605	hsa-miR-96-5p	FUT9	1
606	hsa-miR-98-5p	FUT10	1
607	hsa-miR-99a-5p	FUT3	1

## Sheet: H.Sulfotransferases
H: mature miRNAs targeting glycosyltransferases (GTs) for sulfation
	mature_mirna_id	gene_symbol	counts
1	hsa-miR-1-3p	CHST10, CHST11, CHST12, CHST14, CHST2, CHST3, CHST4, DSE, DSEL, GLCE, HS2ST1, HS3ST5, HS6ST2, NDST1, TPST1, UST	16
2	hsa-miR-124-3p	CHST14, CHST15, CHST3, CHST6, CHST7, CHST9, DSE, DSEL, GAL3ST1, GLCE, HS2ST1, TPST1, TPST2	13
3	hsa-miR-27a-3p	CHST11, CHST15, CHST4, CHST6, CHST7, GAL3ST3, GLCE, HS2ST1, HS3ST2, HS3ST3B1, HS3ST4, HS3ST5, NDST2, TPST1	14
4	hsa-miR-107	CHST1, CHST14, CHST15, CHST2, DSE, DSEL, GLCE, HS2ST1, HS6ST2, NDST1, NDST4, TPST2, UST	13
5	hsa-miR-103a-3p	CHST1, CHST11, CHST14, CHST15, CHST2, DSE, DSEL, GLCE, HS2ST1, NDST1, NDST3, UST	12
6	hsa-let-7b-5p	CHST11, CHST3, CHST8, CHST9, DSE, DSEL, HS2ST1, HS6ST3, NDST2, TPST1, TPST2	11
7	hsa-miR-129-2-3p	CHST11, CHST14, CHST2, CHST7, DSEL, GAL3ST4, GLCE, HS3ST1, HS3ST3A1, NDST1, UST	11
8	hsa-miR-146a-5p	CHST13, CHST6, CHST7, DSE, GAL3ST2, GAL3ST3, GLCE, HS3ST1, HS3ST3B1, HS6ST1, NDST1	11
9	hsa-miR-155-5p	CHST11, CHST15, CHST2, CHST3, CHST8, DSEL, HS3ST1, HS6ST3, NDST1, TPST1, TPST2	11
10	hsa-miR-16-5p	CHST11, CHST12, CHST3, CHST4, CHST7, DSE, DSEL, GLCE, HS6ST3, NDST1, UST	11
11	hsa-miR-26b-5p	CHST12, CHST15, CHST2, CHST3, CHST4, CHST7, DSEL, GAL3ST1, NDST2, UST	10
12	hsa-miR-34a-5p	CHST11, CHST12, CHST6, GLCE, HS2ST1, HS3ST3A1, HS3ST3B1, NDST1, TPST1, UST	10
13	hsa-miR-147a	CHST11, CHST6, GAL3ST4, GLCE, HS3ST1, HS6ST3, NDST1, NDST2, TPST1	9
14	hsa-miR-26a-5p	CHST2, CHST3, CHST7, DSEL, GLCE, HS3ST5, NDST1, NDST2, UST	9
15	hsa-miR-335-5p	CHST15, CHST6, CHST8, CHST9, GAL3ST4, HS3ST5, HS6ST3, NDST3, UST	9
16	hsa-miR-374a-5p	CHST2, CHST3, DSEL, HS3ST1, HS3ST3A1, HS6ST2, NDST1, TPST1, UST	9
17	hsa-miR-424-5p	CHST10, CHST5, DSE, DSEL, GLCE, HS3ST3B1, HS3ST5, NDST1, UST	9
18	hsa-miR-101-3p	CHST11, CHST15, CHST2, CHST4, CHST8, DSE, HS3ST6, NDST1	8
19	hsa-miR-1343-3p	CHST13, CHST6, GAL3ST1, GAL3ST2, HS2ST1, HS6ST1, NDST1, UST	8
20	hsa-miR-195-5p	CHST2, DSE, GLCE, HS3ST3B1, HS6ST2, NDST1, NDST4, UST	8
21	hsa-miR-941	CHST14, DSEL, GLCE, HS3ST1, HS3ST2, NDST3, TPST2, UST	8
22	hsa-miR-98-5p	CHST11, CHST3, CHST9, DSEL, HS3ST3B1, NDST2, TPST2, UST	8
23	hsa-miR-182-5p	CHST4, GLCE, HS2ST1, HS3ST2, HS3ST3A1, TPST2, UST	7
24	hsa-miR-24-3p	CHST1, CHST12, HS2ST1, HS6ST1, HS6ST2, HS6ST3, NDST1	7
25	hsa-miR-484	CHST10, CHST3, DSEL, GLCE, HS6ST2, NDST1, TPST2	7
26	hsa-miR-92a-3p	CHST1, CHST9, DSE, DSEL, GLCE, HS3ST3A1, NDST1	7
27	hsa-let-7a-5p	CHST3, CHST9, DSEL, HS2ST1, HS6ST3, NDST2	6
28	hsa-let-7e-5p	CHST3, CHST9, DSEL, HS6ST2, NDST1, NDST2	6
29	hsa-let-7c-5p	CHST3, CHST6, CHST9, HS6ST3, NDST2	5
30	hsa-miR-128-3p	CHST3, GLCE, HS2ST1, NDST1, TPST2	5
31	hsa-miR-130a-3p	CHST10, CHST15, GLCE, HS6ST2, TPST2	5
32	hsa-miR-19a-3p	DSE, DSEL, GLCE, HS2ST1	4
33	hsa-miR-19b-3p	DSE, DSEL, GLCE, HS2ST1	4
34	hsa-miR-203a-3p	CHST13, DSE, GAL3ST1, GLCE, TPST2	5
35	hsa-miR-21-3p	CHST1, CHST14, CHST7, NDST2, TPST2	5
36	hsa-miR-210-3p	CHST7, GLCE, HS2ST1, HS6ST2, NDST1	5
37	hsa-miR-218-5p	CHST5, GLCE, HS6ST2, HS6ST3, UST	5
38	hsa-miR-22-3p	CHST1, CHST12, CHST2, HS6ST3, TPST2	5
39	hsa-miR-23b-3p	CHST14, CHST3, HS2ST1, HS6ST2, HS6ST3	5
40	hsa-miR-4728-5p	CHST1, CHST12, DSEL, UST	4
41	hsa-miR-497-5p	CHST10, DSE, HS3ST5, NDST1, UST	5
42	hsa-miR-6512-3p	CHST1, CHST6, DSEL, HS3ST1	4
43	hsa-miR-6720-5p	CHST1, CHST6, DSEL, HS3ST1	4
44	hsa-miR-7-5p	CHST14, CHST3, CHST9, DSEL, GLCE	5
45	hsa-miR-7106-5p	CHST1, CHST11, DSEL, UST	4
46	hsa-miR-766-3p	CHST1, CHST6, DSEL, HS3ST1	4
47	hsa-let-7d-5p	CHST1, GLCE, HS6ST3, NDST2	4
48	hsa-let-7f-5p	CHST3, DSEL, HS6ST3, NDST2	4
49	hsa-let-7g-5p	CHST3, DSEL, HS6ST3, NDST2	4
50	hsa-let-7i-5p	CHST3, DSEL, HS6ST3, NDST2	4
51	hsa-miR-122-5p	CHST12, CHST15, CHST3, HS3ST1	4
52	hsa-miR-1273g-3p	CHST4, CHST6, DSEL	3
53	hsa-miR-1273h-5p	CHST1, DSEL, UST	3
54	hsa-miR-129-5p	CHST9, DSEL, HS3ST1	3
55	hsa-miR-1304-5p	CHST3, DSEL, HS6ST1	3
56	hsa-miR-1305	DSEL, HS2ST1, NDST3	3
57	hsa-miR-142-3p	CHST1, CHST11, GLCE, HS2ST1	4
58	hsa-miR-149-3p	CHST1, DSEL, UST	3
59	hsa-miR-15a-5p	DSE, GLCE, NDST1, UST	4
60	hsa-miR-15b-5p	DSE, GLCE, NDST1, UST	4
61	hsa-miR-17-3p	CHST14, CHST3, GLCE, HS2ST1	4
62	hsa-miR-186-3p	DSEL, GLCE, HS3ST1	3
63	hsa-miR-186-5p	CHST11, DSEL, HS6ST3	3
64	hsa-miR-23a-3p	CHST3, HS2ST1, HS6ST2, HS6ST3	4
65	hsa-miR-27a-5p	CHST1, CHST14, CHST15, CHST7	4
66	hsa-miR-29a-3p	CHST10, CHST2, GAL3ST3, NDST1	4
67	hsa-miR-29c-3p	CHST10, GAL3ST1, GAL3ST3, NDST1	4
68	hsa-miR-30b-3p	CHST1, DSEL, UST	3
69	hsa-miR-30e-3p	CHST10, DSEL, HS3ST1, HS6ST2	4
70	hsa-miR-3689a-3p	CHST1, DSEL, UST	3
71	hsa-miR-3689b-3p	CHST1, DSEL, UST	3
72	hsa-miR-3689c	CHST1, DSEL, UST	3
73	hsa-miR-423-5p	GLCE, NDST2, TPST2, UST	4
74	hsa-miR-429	CHST11, CHST4, DSE, NDST1	4
75	hsa-miR-4477a	DSEL, GAL3ST3, HS3ST3B1	3
76	hsa-miR-483-3p	CHST12, HS3ST1, HS3ST6, TPST2	4
77	hsa-miR-6779-5p	CHST1, DSEL, UST	3
78	hsa-miR-6780a-5p	CHST1, DSEL, UST	3
79	hsa-miR-6785-5p	CHST1, DSEL, UST	3
80	hsa-miR-6799-5p	CHST1, DSEL, UST	3
81	hsa-miR-6883-5p	CHST1, DSEL, UST	3
82	hsa-miR-7703	CHST1, CHST6, DSEL	3
83	hsa-miR-8485	CHST15, DSEL, HS6ST3	3
84	hsa-miR-106a-5p	CHST14, DSEL, HS3ST1	3
85	hsa-miR-1226-5p	CHST15, HS6ST1, TPST2	3
86	hsa-miR-126-5p	CHST6, GLCE, HS3ST3B1	3
87	hsa-miR-1285-3p	CHST6, DSEL	2
88	hsa-miR-138-5p	CHST14, DSE, DSEL	3
89	hsa-miR-141-3p	GLCE, NDST1, NDST4	3
90	hsa-miR-144-5p	DSEL, HS3ST1	2
91	hsa-miR-148b-3p	CHST15, DSEL, GLCE	3
92	hsa-miR-17-5p	CHST14, GLCE, HS3ST1	3
93	hsa-miR-185-3p	CHST3, GLCE, NDST2	3
94	hsa-miR-18a-5p	HS3ST3B1, NDST1, NDST4	3
95	hsa-miR-190a-3p	CHST2, HS2ST1, NDST1	3
96	hsa-miR-191-5p	CHST10, CHST3, NDST1	3
97	hsa-miR-197-3p	CHST1, GLCE, NDST1	3
98	hsa-miR-200a-3p	GLCE, NDST1, NDST4	3
99	hsa-miR-221-5p	CHST11, DSEL, NDST1	3
100	hsa-miR-224-5p	CHST14, GLCE, HS2ST1	3
101	hsa-miR-25-3p	CHST1, CHST9, GLCE	3
102	hsa-miR-25-5p	CHST12, DSEL	2
103	hsa-miR-29b-3p	CHST10, GAL3ST3, NDST1	3
104	hsa-miR-3065-5p	DSEL, GLCE	2
105	hsa-miR-30a-3p	CHST10, DSEL, HS3ST1	3
106	hsa-miR-30c-5p	CHST15, GLCE, HS2ST1	3
107	hsa-miR-31-5p	CHST12, DSE, NDST2	3
108	hsa-miR-330-3p	DSE, DSEL, UST	3
109	hsa-miR-330-5p	DSE, DSEL, HS3ST1	3
110	hsa-miR-335-3p	DSE, HS3ST1, HS3ST3B1	3
111	hsa-miR-34b-5p	CHST9, DSEL, UST	3
112	hsa-miR-363-3p	CHST1, CHST9, DSE	3
113	hsa-miR-4310	DSE, DSEL	2
114	hsa-miR-4438	CHST6, HS3ST1, TPST2	3
115	hsa-miR-4696	CHST6, DSEL	2
116	hsa-miR-4726-3p	DSEL, NDST1	2
117	hsa-miR-4731-5p	CHST6, HS3ST1, HS6ST1	3
118	hsa-miR-4793-3p	CHST6, DSEL	2
119	hsa-miR-494-3p	CHST3, DSE, GLCE	3
120	hsa-miR-5011-5p	CHST2, HS2ST1, NDST1	3
121	hsa-miR-502-3p	DSE, DSEL, HS2ST1	3
122	hsa-miR-508-5p	CHST1, CHST6, HS3ST1	3
123	hsa-miR-5089-5p	CHST6, HS3ST1, TPST2	3
124	hsa-miR-5095	CHST6, HS3ST1, TPST2	3
125	hsa-miR-520f-3p	GLCE, HS3ST3A1, NDST4	3
126	hsa-miR-520g-3p	DSEL, HS3ST1	2
127	hsa-miR-520h	DSEL, HS3ST1	2
128	hsa-miR-541-3p	CHST12, DSEL	2
129	hsa-miR-548c-3p	HS3ST1, HS3ST5, NDST3	3
130	hsa-miR-574-5p	CHST11, CHST2, HS6ST3	3
131	hsa-miR-592	DSEL, HS6ST3	2
132	hsa-miR-595	CHST2, DSEL	2
133	hsa-miR-597-5p	DSEL, HS6ST3	2
134	hsa-miR-603	CHST15, DSEL	2
135	hsa-miR-615-3p	CHST15, HS6ST1, TPST2	3
136	hsa-miR-616-5p	CHST2, CHST6, DSEL	3
137	hsa-miR-619-5p	CHST6, HS3ST1, TPST2	3
138	hsa-miR-6504-3p	CHST6, HS3ST1, TPST2	3
139	hsa-miR-6513-5p	CHST6, DSEL	2
140	hsa-miR-654-5p	CHST12, DSEL	2
141	hsa-miR-660-3p	CHST1, CHST15, UST	3
142	hsa-miR-661	CHST6, DSEL	2
143	hsa-miR-6721-5p	DSEL, HS6ST3	2
144	hsa-miR-6747-3p	CHST12, CHST6, HS3ST1	3
145	hsa-miR-6818-5p	CHST11, CHST2, HS6ST3	3
146	hsa-miR-6849-3p	CHST1, CHST6, HS3ST1	3
147	hsa-miR-6867-5p	CHST11, CHST2, HS6ST3	3
148	hsa-miR-7-1-3p	CHST15, GLCE, HS2ST1	3
149	hsa-miR-7151-3p	CHST6, HS3ST1, TPST2	3
150	hsa-miR-7157-5p	DSE, DSEL	2
151	hsa-miR-7977	DSEL, NDST3	2
152	hsa-miR-873-3p	DSEL, HS3ST3B1	2
153	hsa-miR-9-3p	HS2ST1, HS6ST1, HS6ST2	3
154	hsa-miR-92b-3p	CHST1, DSE, DSEL	3
155	hsa-miR-93-5p	CHST3, GLCE, HS3ST1	3
156	hsa-miR-940	DSEL, HS2ST1, HS3ST3B1	3
157	hsa-miR-106b-5p	HS3ST1, NDST4	2
158	hsa-miR-10b-5p	CHST11, CHST3	2
159	hsa-miR-1251-3p	DSE, HS3ST1	2
160	hsa-miR-125b-2-3p	CHST9, DSEL	2
161	hsa-miR-126-3p	CHST1, CHST6	2
162	hsa-miR-1273e	GLCE, HS3ST1	2
163	hsa-miR-1277-5p	HS2ST1, NDST1	2
164	hsa-miR-1307-3p	CHST1, HS3ST1	2
165	hsa-miR-130a-5p	DSEL, HS2ST1	2
166	hsa-miR-130b-3p	DSEL, GLCE	2
167	hsa-miR-140-3p	HS6ST2, NDST3	2
168	hsa-miR-143-3p	CHST10, HS6ST2	2
169	hsa-miR-143-5p	GLCE, HS3ST1	2
170	hsa-miR-148a-3p	CHST15, GLCE	2
171	hsa-miR-149-5p	GLCE, UST	2
172	hsa-miR-151a-3p	DSE, TPST2	2
173	hsa-miR-16-1-3p	HS3ST5, UST	2
174	hsa-miR-16-2-3p	HS2ST1, HS6ST2	2
175	hsa-miR-183-3p	CHST15, HS3ST3B1	2
176	hsa-miR-185-5p	CHST11, CHST3	2
177	hsa-miR-1910-5p	CHST14, NDST1	2
178	hsa-miR-192-5p	CHST12, HS3ST3B1	2
179	hsa-miR-193b-3p	CHST14, NDST1	2
180	hsa-miR-194-3p	HS2ST1, UST	2
181	hsa-miR-196a-3p	DSEL	1
182	hsa-miR-196a-5p	DSEL, TPST2	2
183	hsa-miR-1976	CHST12, HS3ST1	2
184	hsa-miR-200b-3p	CHST3, DSE	2
185	hsa-miR-200c-3p	DSEL, GAL3ST1	2
186	hsa-miR-204-3p	CHST3, CHST4	2
187	hsa-miR-20a-3p	GAL3ST4, GLCE	2
188	hsa-miR-20a-5p	HS3ST1, NDST4	2
189	hsa-miR-21-5p	DSE, HS3ST3B1	2
190	hsa-miR-2113	DSEL	1
191	hsa-miR-212-3p	HS3ST3B1, NDST4	2
192	hsa-miR-27b-3p	GLCE, HS2ST1	2
193	hsa-miR-28-5p	CHST3, NDST1	2
194	hsa-miR-296-3p	DSEL, NDST1	2
195	hsa-miR-29b-2-5p	CHST15, UST	2
196	hsa-miR-301a-3p	DSEL, GLCE	2
197	hsa-miR-301b-3p	DSEL, GLCE	2
198	hsa-miR-302a-5p	GLCE, TPST2	2
199	hsa-miR-302c-3p	GLCE, HS3ST1	2
200	hsa-miR-30a-5p	CHST15, GLCE	2
201	hsa-miR-30b-5p	CHST15, GLCE	2
202	hsa-miR-30c-1-3p	DSEL	1
203	hsa-miR-30c-2-3p	DSEL	1
204	hsa-miR-30d-3p	CHST10, HS3ST1	2
205	hsa-miR-30d-5p	CHST15, GLCE	2
206	hsa-miR-30e-5p	CHST15, GLCE	2
207	hsa-miR-3120-3p	CHST2, HS3ST5	2
208	hsa-miR-3122	DSEL	1
209	hsa-miR-3133	DSEL	1
210	hsa-miR-3158-3p	CHST15, GLCE	2
211	hsa-miR-3184-5p	TPST2, UST	2
212	hsa-miR-3185	CHST11, HS6ST1	2
213	hsa-miR-3187-5p	DSEL	1
214	hsa-miR-3197	DSEL	1
215	hsa-miR-32-5p	CHST1, DSE	2
216	hsa-miR-326	CHST3, HS3ST1	2
217	hsa-miR-329-3p	CHST15, HS6ST3	2
218	hsa-miR-338-3p	DSEL	1
219	hsa-miR-340-5p	GLCE, HS2ST1	2
220	hsa-miR-34c-5p	DSEL, UST	2
221	hsa-miR-3609	DSEL	1
222	hsa-miR-3615	CHST14, DSEL	2
223	hsa-miR-3616-5p	GLCE, HS3ST1	2
224	hsa-miR-362-3p	CHST15, HS6ST3	2
225	hsa-miR-3653-5p	CHST6, HS3ST1	2
226	hsa-miR-367-3p	CHST1, DSE	2
227	hsa-miR-371b-5p	CHST2, CHST6	2
228	hsa-miR-373-3p	CHST5, HS3ST1	2
229	hsa-miR-373-5p	CHST2, CHST6	2
230	hsa-miR-374b-5p	HS3ST3B1, UST	2
231	hsa-miR-375	HS3ST3B1, NDST1	2
232	hsa-miR-376a-5p	GLCE, TPST2	2
233	hsa-miR-383-5p	DSEL	1
234	hsa-miR-3913-5p	DSEL	1
235	hsa-miR-4282	DSEL	1
236	hsa-miR-431-5p	DSEL	1
237	hsa-miR-4328	CHST9, HS2ST1	2
238	hsa-miR-4433a-3p	CHST6, NDST3	2
239	hsa-miR-4459	CHST6, NDST3	2
240	hsa-miR-4487	DSEL, HS6ST1	2
241	hsa-miR-449b-5p	DSEL, UST	2
242	hsa-miR-450a-1-3p	DSEL	1
243	hsa-miR-452-3p	CHST14, HS3ST3B1	2
244	hsa-miR-4537	CHST1, CHST6	2
245	hsa-miR-4688	HS6ST3, UST	2
246	hsa-miR-4690-5p	HS3ST5, NDST1	2
247	hsa-miR-4698	CHST6, CHST9	2
248	hsa-miR-4711-3p	DSEL	1
249	hsa-miR-4722-3p	CHST12, HS3ST1	2
250	hsa-miR-4733-5p	DSEL	1
251	hsa-miR-4744	DSEL	1
252	hsa-miR-4768-3p	CHST6, NDST3	2
253	hsa-miR-486-3p	HS6ST3, UST	2
254	hsa-miR-497-3p	CHST12, HS2ST1	2
255	hsa-miR-5008-5p	DSEL	1
256	hsa-miR-501-3p	DSE, HS2ST1	2
257	hsa-miR-503-5p	CHST3, DSE	2
258	hsa-miR-510-3p	DSEL	1
259	hsa-miR-512-3p	GLCE, HS3ST1	2
260	hsa-miR-5189-5p	DSEL	1
261	hsa-miR-5193	CHST15, UST	2
262	hsa-miR-520c-3p	GLCE, HS3ST1	2
263	hsa-miR-522-5p	HS6ST1, NDST1	2
264	hsa-miR-526b-5p	NDST4, TPST2	2
265	hsa-miR-548ah-5p	DSEL	1
266	hsa-miR-548ar-3p	DSEL, HS3ST1	2
267	hsa-miR-548e-3p	CHST12, HS3ST1	2
268	hsa-miR-548f-3p	CHST12, HS3ST1	2
269	hsa-miR-548l	CHST6, NDST4	2
270	hsa-miR-5582-3p	DSEL, HS3ST1	2
271	hsa-miR-5589-5p	CHST6, HS3ST1	2
272	hsa-miR-566	CHST1, CHST6	2
273	hsa-miR-5692a	HS6ST1, UST	2
274	hsa-miR-5695	CHST3, CHST4	2
275	hsa-miR-5698	CHST6, HS3ST1	2
276	hsa-miR-573	GLCE, HS3ST1	2
277	hsa-miR-582-5p	HS2ST1, HS6ST2	2
278	hsa-miR-590-5p	CHST10, HS3ST3B1	2
279	hsa-miR-607	DSEL	1
280	hsa-miR-6087	DSEL	1
281	hsa-miR-612	DSEL	1
282	hsa-miR-625-5p	CHST6, CHST9	2
283	hsa-miR-627-3p	DSE, HS3ST3B1	2
284	hsa-miR-637	CHST6, HS6ST1	2
285	hsa-miR-6499-3p	CHST1, HS3ST1	2
286	hsa-miR-6506-5p	HS3ST1, TPST2	2
287	hsa-miR-6507-5p	DSEL	1
288	hsa-miR-6513-3p	CHST2, CHST6	2
289	hsa-miR-652-3p	CHST1, CHST6	2
290	hsa-miR-671-5p	CHST14, TPST1	2
291	hsa-miR-6727-3p	CHST12, HS3ST1	2
292	hsa-miR-6731-5p	CHST11, CHST12	2
293	hsa-miR-6734-5p	HS6ST1, TPST2	2
294	hsa-miR-6743-5p	HS6ST3, UST	2
295	hsa-miR-6759-3p	DSEL	1
296	hsa-miR-6765-5p	DSEL	1
297	hsa-miR-6783-5p	CHST11, TPST2	2
298	hsa-miR-6788-5p	DSEL	1
299	hsa-miR-6789-3p	CHST1, CHST6	2
300	hsa-miR-6807-5p	HS3ST1, TPST2	2
301	hsa-miR-6834-5p	HS6ST1, TPST2	2
302	hsa-miR-6844	DSEL	1
303	hsa-miR-6860	DSEL	1
304	hsa-miR-769-3p	CHST6, HS2ST1	2
305	hsa-miR-8055	DSEL	1
306	hsa-miR-8064	DSEL	1
307	hsa-miR-8085	CHST11, CHST12	2
308	hsa-miR-885-3p	DSEL, HS3ST3B1	2
309	hsa-miR-887-5p	DSEL	1
310	hsa-miR-9-5p	HS6ST2, NDST4	2
311	hsa-miR-939-3p	DSEL	1
312	hsa-miR-100-5p	HS3ST2	1
313	hsa-miR-103a-2-5p	CHST9	1
314	hsa-miR-106b-3p	CHST15	1
315	hsa-miR-10a-3p	DSE	1
316	hsa-miR-10a-5p	GLCE	1
317	hsa-miR-1227-3p	CHST6	1
318	hsa-miR-1228-5p	CHST12	1
319	hsa-miR-1233-5p	UST	1
320	hsa-miR-1234-3p	HS3ST1	1
321	hsa-miR-1237-5p	HS6ST1	1
322	hsa-miR-1245a	CHST6	1
323	hsa-miR-1255b-2-3p	DSE	1
324	hsa-miR-125a-3p	NDST2	1
325	hsa-miR-1262	HS6ST1	1
326	hsa-miR-1267	HS3ST1	1
327	hsa-miR-1268a	NDST3	1
328	hsa-miR-1268b	NDST3	1
329	hsa-miR-1273a	CHST6	1
330	hsa-miR-1273d	HS2ST1	1
331	hsa-miR-1273f	CHST1	1
332	hsa-miR-1275	CHST6	1
333	hsa-miR-1276	HS3ST3B1	1
334	hsa-miR-1277-3p	CHST1	1
335	hsa-miR-1285-5p	DSE	1
336	hsa-miR-1292-5p	CHST4	1
337	hsa-miR-1296-5p	UST	1
338	hsa-miR-1299	NDST1	1
339	hsa-miR-1304-3p	DSEL	1
340	hsa-miR-1306-5p	NDST1	1
341	hsa-miR-132-3p	HS3ST3B1	1
342	hsa-miR-1323	CHST2	1
343	hsa-miR-133a-3p	CHST9	1
344	hsa-miR-135a-5p	HS6ST3	1
345	hsa-miR-135b-3p	CHST11	1
346	hsa-miR-141-5p	CHST15	1
347	hsa-miR-145-5p	GLCE	1
348	hsa-miR-148a-5p	TPST2	1
349	hsa-miR-150-5p	HS3ST1	1
350	hsa-miR-152-3p	HS6ST2	1
351	hsa-miR-153-5p	DSE	1
352	hsa-miR-1537-5p	NDST3	1
353	hsa-miR-154-5p	UST	1
354	hsa-miR-1587	CHST3	1
355	hsa-miR-15b-3p	CHST2	1
356	hsa-miR-181a-2-3p	CHST4	1
357	hsa-miR-1827	CHST1	1
358	hsa-miR-183-5p	HS2ST1	1
359	hsa-miR-18a-3p	HS3ST1	1
360	hsa-miR-18b-5p	HS3ST3B1	1
361	hsa-miR-1910-3p	CHST1	1
362	hsa-miR-1914-3p	TPST2	1
363	hsa-miR-192-3p	DSE	1
364	hsa-miR-193a-5p	DSEL	1
365	hsa-miR-194-5p	DSE	1
366	hsa-miR-196b-5p	DSEL	1
367	hsa-miR-1972	NDST1	1
368	hsa-miR-199a-3p	DSEL	1
369	hsa-miR-19a-5p	DSEL	1
370	hsa-miR-19b-1-5p	DSEL	1
371	hsa-miR-205-3p	HS2ST1	1
372	hsa-miR-205-5p	NDST1	1
373	hsa-miR-20b-5p	HS3ST1	1
374	hsa-miR-214-3p	NDST1	1
375	hsa-miR-215-5p	CHST12	1
376	hsa-miR-216a-3p	NDST1	1
377	hsa-miR-216b-5p	DSEL	1
378	hsa-miR-217	GLCE	1
379	hsa-miR-219a-5p	NDST2	1
380	hsa-miR-221-3p	CHST3	1
381	hsa-miR-222-5p	NDST1	1
382	hsa-miR-224-3p	HS6ST2	1
383	hsa-miR-2277-3p	CHST2	1
384	hsa-miR-2355-5p	CHST14	1
385	hsa-miR-23b-5p	NDST1	1
386	hsa-miR-23c	HS2ST1	1
387	hsa-miR-2467-3p	CHST1	1
388	hsa-miR-29b-1-5p	CHST15	1
389	hsa-miR-301a-5p	HS3ST1	1
390	hsa-miR-302a-3p	HS3ST1	1
391	hsa-miR-302b-3p	HS3ST1	1
392	hsa-miR-302c-5p	NDST4	1
393	hsa-miR-302d-3p	HS3ST1	1
394	hsa-miR-302e	HS3ST1	1
395	hsa-miR-3065-3p	CHST9	1
396	hsa-miR-3074-5p	DSE	1
397	hsa-miR-3126-5p	HS6ST1	1
398	hsa-miR-3127-3p	NDST1	1
399	hsa-miR-3135b	HS3ST1	1
400	hsa-miR-3145-5p	CHST4	1
401	hsa-miR-3157-3p	NDST1	1
402	hsa-miR-3158-5p	CHST15	1
403	hsa-miR-3160-3p	HS6ST1	1
404	hsa-miR-3161	DSE	1
405	hsa-miR-3175	CHST12	1
406	hsa-miR-3179	GLCE	1
407	hsa-miR-3182	HS3ST1	1
408	hsa-miR-3187-3p	NDST1	1
409	hsa-miR-3192-5p	CHST1	1
410	hsa-miR-3194-3p	HS3ST1	1
411	hsa-miR-323a-5p	NDST3	1
412	hsa-miR-324-5p	NDST1	1
413	hsa-miR-331-3p	NDST1	1
414	hsa-miR-338-5p	HS6ST3	1
415	hsa-miR-33b-5p	CHST9	1
416	hsa-miR-345-5p	CHST2	1
417	hsa-miR-34a-3p	DSEL	1
418	hsa-miR-34c-3p	HS2ST1	1
419	hsa-miR-3605-5p	CHST9	1
420	hsa-miR-3606-3p	HS3ST5	1
421	hsa-miR-3611	CHST15	1
422	hsa-miR-3612	CHST1	1
423	hsa-miR-3614-3p	CHST6	1
424	hsa-miR-3616-3p	CHST15	1
425	hsa-miR-3617-5p	UST	1
426	hsa-miR-362-5p	CHST12	1
427	hsa-miR-3620-5p	CHST3	1
428	hsa-miR-3652	HS3ST1	1
429	hsa-miR-3653-3p	HS6ST1	1
430	hsa-miR-3656	CHST12	1
431	hsa-miR-3658	HS6ST1	1
432	hsa-miR-365a-3p	DSE	1
433	hsa-miR-365b-3p	DSE	1
434	hsa-miR-3662	HS3ST1	1
435	hsa-miR-3663-5p	CHST3	1
436	hsa-miR-3664-3p	NDST3	1
437	hsa-miR-367-5p	HS3ST1	1
438	hsa-miR-3679-5p	DSEL	1
439	hsa-miR-3681-3p	NDST1	1
440	hsa-miR-3689a-5p	HS3ST3B1	1
441	hsa-miR-3689b-5p	HS3ST3B1	1
442	hsa-miR-3689d	UST	1
443	hsa-miR-3689e	HS3ST3B1	1
444	hsa-miR-3689f	HS3ST3B1	1
445	hsa-miR-369-3p	UST	1
446	hsa-miR-370-3p	DSE	1
447	hsa-miR-371a-5p	CHST6	1
448	hsa-miR-372-3p	HS3ST1	1
449	hsa-miR-372-5p	CHST6	1
450	hsa-miR-374a-3p	DSEL	1
451	hsa-miR-374b-3p	HS6ST1	1
452	hsa-miR-374c-5p	CHST3	1
453	hsa-miR-377-5p	CHST1	1
454	hsa-miR-378a-3p	NDST1	1
455	hsa-miR-378a-5p	CHST6	1
456	hsa-miR-378b	NDST1	1
457	hsa-miR-378c	NDST1	1
458	hsa-miR-378d	NDST1	1
459	hsa-miR-378e	NDST1	1
460	hsa-miR-378f	NDST1	1
461	hsa-miR-378h	NDST1	1
462	hsa-miR-378i	NDST1	1
463	hsa-miR-379-3p	GLCE	1
464	hsa-miR-3924	HS2ST1	1
465	hsa-miR-3925-3p	HS3ST1	1
466	hsa-miR-3929	GLCE	1
467	hsa-miR-3940-3p	GLCE	1
468	hsa-miR-3940-5p	DSEL	1
469	hsa-miR-3941	CHST15	1
470	hsa-miR-3973	CHST6	1
471	hsa-miR-3978	UST	1
472	hsa-miR-410-3p	NDST1	1
473	hsa-miR-411-5p	CHST12	1
474	hsa-miR-422a	NDST1	1
475	hsa-miR-4252	CHST6	1
476	hsa-miR-4254	NDST1	1
477	hsa-miR-4257	CHST1	1
478	hsa-miR-4263	GLCE	1
479	hsa-miR-4267	NDST3	1
480	hsa-miR-4268	NDST3	1
481	hsa-miR-4276	HS3ST1	1
482	hsa-miR-4283	HS6ST1	1
483	hsa-miR-4290	HS3ST1	1
484	hsa-miR-4291	DSE	1
485	hsa-miR-4297	CHST6	1
486	hsa-miR-4300	HS6ST1	1
487	hsa-miR-4306	CHST11	1
488	hsa-miR-4307	GAL3ST3	1
489	hsa-miR-4313	HS3ST1	1
490	hsa-miR-432-5p	DSEL	1
491	hsa-miR-4325	CHST1	1
492	hsa-miR-4419a	HS6ST1	1
493	hsa-miR-4419b	GLCE	1
494	hsa-miR-4423-5p	HS3ST1	1
495	hsa-miR-4426	CHST6	1
496	hsa-miR-4430	HS3ST1	1
497	hsa-miR-4432	CHST6	1
498	hsa-miR-4434	HS2ST1	1
499	hsa-miR-4437	CHST3	1
500	hsa-miR-4445-5p	HS6ST3	1
501	hsa-miR-4454	HS3ST3A1	1
502	hsa-miR-4466	DSE	1
503	hsa-miR-4471	CHST4	1
504	hsa-miR-4473	GLCE	1
505	hsa-miR-4478	GLCE	1
506	hsa-miR-4486	CHST6	1
507	hsa-miR-4488	HS6ST1	1
508	hsa-miR-449a	UST	1
509	hsa-miR-4502	CHST15	1
510	hsa-miR-450b-3p	CHST6	1
511	hsa-miR-4510	HS6ST1	1
512	hsa-miR-4516	HS2ST1	1
513	hsa-miR-4517	TPST1	1
514	hsa-miR-451b	CHST6	1
515	hsa-miR-4521	CHST11	1
516	hsa-miR-4522	CHST6	1
517	hsa-miR-4525	CHST6	1
518	hsa-miR-4528	NDST1	1
519	hsa-miR-4531	HS2ST1	1
520	hsa-miR-4539	HS3ST1	1
521	hsa-miR-454-3p	DSEL	1
522	hsa-miR-455-3p	CHST1	1
523	hsa-miR-455-5p	HS6ST2	1
524	hsa-miR-4633-3p	HS6ST1	1
525	hsa-miR-4635	HS3ST1	1
526	hsa-miR-4638-3p	NDST1	1
527	hsa-miR-4638-5p	HS3ST1	1
528	hsa-miR-4640-3p	CHST15	1
529	hsa-miR-4642	HS3ST1	1
530	hsa-miR-4643	NDST1	1
531	hsa-miR-4644	CHST11	1
532	hsa-miR-4646-5p	CHST4	1
533	hsa-miR-4647	CHST6	1
534	hsa-miR-4649-5p	CHST6	1
535	hsa-miR-4659a-3p	HS3ST1	1
536	hsa-miR-4659b-3p	HS3ST1	1
537	hsa-miR-466	NDST1	1
538	hsa-miR-4661-5p	GLCE	1
539	hsa-miR-4662b	CHST6	1
540	hsa-miR-4665-5p	CHST6	1
541	hsa-miR-4668-3p	HS3ST5	1
542	hsa-miR-4668-5p	HS3ST5	1
543	hsa-miR-4674	CHST3	1
544	hsa-miR-4676-5p	CHST6	1
545	hsa-miR-4680-5p	HS3ST1	1
546	hsa-miR-4687-3p	NDST3	1
547	hsa-miR-4691-3p	HS3ST1	1
548	hsa-miR-4695-5p	NDST3	1
549	hsa-miR-4697-5p	HS6ST1	1
550	hsa-miR-4701-3p	HS6ST1	1
551	hsa-miR-4704-3p	HS3ST3B1	1
552	hsa-miR-4705	HS2ST1	1
553	hsa-miR-4719	CHST11	1
554	hsa-miR-4721	CHST15	1
555	hsa-miR-4723-5p	CHST6	1
556	hsa-miR-4724-5p	HS3ST1	1
557	hsa-miR-4732-3p	HS6ST1	1
558	hsa-miR-4745-5p	CHST15	1
559	hsa-miR-4757-5p	HS3ST1	1
560	hsa-miR-4766-5p	HS3ST1	1
561	hsa-miR-4767	CHST12	1
562	hsa-miR-4772-3p	HS3ST1	1
563	hsa-miR-4782-5p	NDST1	1
564	hsa-miR-4789-3p	NDST1	1
565	hsa-miR-4789-5p	NDST1	1
566	hsa-miR-4792	HS6ST1	1
567	hsa-miR-4795-5p	GLCE	1
568	hsa-miR-485-3p	HS3ST3B1	1
569	hsa-miR-485-5p	GLCE	1
570	hsa-miR-486-5p	GLCE	1
571	hsa-miR-490-3p	CHST1	1
572	hsa-miR-491-5p	DSEL	1
573	hsa-miR-493-3p	HS3ST1	1
574	hsa-miR-499a-3p	HS3ST3B1	1
575	hsa-miR-500a-3p	HS6ST3	1
576	hsa-miR-500a-5p	CHST12	1
577	hsa-miR-500b-5p	CHST12	1
578	hsa-miR-501-5p	CHST12	1
579	hsa-miR-5010-3p	HS6ST3	1
580	hsa-miR-5010-5p	CHST6	1
581	hsa-miR-504-3p	HS3ST1	1
582	hsa-miR-504-5p	TPST1	1
583	hsa-miR-505-5p	CHST6	1
584	hsa-miR-506-5p	CHST6	1
585	hsa-miR-5096	DSE	1
586	hsa-miR-513a-3p	HS3ST5	1
587	hsa-miR-513a-5p	HS6ST3	1
588	hsa-miR-513b-5p	DSEL	1
589	hsa-miR-513c-3p	HS3ST5	1
590	hsa-miR-515-5p	CHST3	1
591	hsa-miR-516b-5p	NDST1	1
592	hsa-miR-517a-3p	DSEL	1
593	hsa-miR-5186	CHST6	1
594	hsa-miR-5189-3p	CHST12	1
595	hsa-miR-518d-5p	DSEL	1
596	hsa-miR-518f-5p	DSEL	1
597	hsa-miR-5190	HS3ST1	1
598	hsa-miR-5194	TPST2	1
599	hsa-miR-5196-3p	UST	1
600	hsa-miR-519a-3p	GLCE	1
601	hsa-miR-519b-3p	GLCE	1
602	hsa-miR-519c-3p	GLCE	1
603	hsa-miR-519d-3p	HS3ST1	1
604	hsa-miR-519d-5p	CHST3	1
605	hsa-miR-519e-5p	CHST3	1
606	hsa-miR-520a-3p	HS3ST1	1
607	hsa-miR-520b	HS3ST1	1
608	hsa-miR-520c-5p	DSEL	1
609	hsa-miR-520d-3p	HS3ST1	1
610	hsa-miR-520d-5p	HS2ST1	1
611	hsa-miR-520e	HS3ST1	1
612	hsa-miR-524-5p	HS2ST1	1
613	hsa-miR-526a	DSEL	1
614	hsa-miR-526b-3p	HS3ST1	1
615	hsa-miR-532-5p	HS2ST1	1
616	hsa-miR-539-3p	HS3ST3B1	1
617	hsa-miR-539-5p	HS3ST5	1
618	hsa-miR-545-5p	DSE	1
619	hsa-miR-548a-3p	HS3ST1	1
620	hsa-miR-548aa	GAL3ST3	1
621	hsa-miR-548ac	GAL3ST3	1
622	hsa-miR-548ag	HS3ST1	1
623	hsa-miR-548ai	HS3ST1	1
624	hsa-miR-548ao-5p	HS3ST3B1	1
625	hsa-miR-548ap-3p	GAL3ST3	1
626	hsa-miR-548ax	HS3ST3B1	1
627	hsa-miR-548az-3p	HS3ST1	1
628	hsa-miR-548az-5p	NDST4	1
629	hsa-miR-548ba	HS3ST1	1
630	hsa-miR-548bb-3p	GAL3ST3	1
631	hsa-miR-548d-3p	GAL3ST3	1
632	hsa-miR-548d-5p	CHST2	1
633	hsa-miR-548h-3p	GAL3ST3	1
634	hsa-miR-548n	NDST4	1
635	hsa-miR-548o-3p	CHST2	1
636	hsa-miR-548s	NDST1	1
637	hsa-miR-548t-3p	GAL3ST3	1
638	hsa-miR-548t-5p	NDST4	1
639	hsa-miR-548v	HS6ST1	1
640	hsa-miR-548z	GAL3ST3	1
641	hsa-miR-550b-2-5p	CHST6	1
642	hsa-miR-551a	NDST1	1
643	hsa-miR-551b-3p	NDST1	1
644	hsa-miR-551b-5p	CHST12	1
645	hsa-miR-558	HS6ST1	1
646	hsa-miR-5581-5p	CHST6	1
647	hsa-miR-5584-3p	TPST2	1
648	hsa-miR-5585-5p	HS3ST3B1	1
649	hsa-miR-5589-3p	HS6ST3	1
650	hsa-miR-5591-5p	HS6ST1	1
651	hsa-miR-561-3p	DSE	1
652	hsa-miR-562	GLCE	1
653	hsa-miR-5682	HS2ST1	1
654	hsa-miR-5683	HS6ST1	1
655	hsa-miR-5690	CHST14	1
656	hsa-miR-5691	HS3ST1	1
657	hsa-miR-5692b	UST	1
658	hsa-miR-5692c	UST	1
659	hsa-miR-5693	HS3ST1	1
660	hsa-miR-570-5p	HS3ST1	1
661	hsa-miR-5703	HS2ST1	1
662	hsa-miR-5706	NDST1	1
663	hsa-miR-575	CHST6	1
664	hsa-miR-576-5p	GLCE	1
665	hsa-miR-582-3p	GLCE	1
666	hsa-miR-588	NDST1	1
667	hsa-miR-589-5p	HS6ST2	1
668	hsa-miR-590-3p	DSE	1
669	hsa-miR-593-3p	TPST2	1
670	hsa-miR-599	DSE	1
671	hsa-miR-6075	HS3ST1	1
672	hsa-miR-6083	CHST2	1
673	hsa-miR-6086	CHST1	1
674	hsa-miR-6125	CHST11	1
675	hsa-miR-6126	HS3ST1	1
676	hsa-miR-6127	HS6ST1	1
677	hsa-miR-6129	HS6ST1	1
678	hsa-miR-6130	HS6ST1	1
679	hsa-miR-6131	CHST3	1
680	hsa-miR-6133	HS6ST1	1
681	hsa-miR-6134	UST	1
682	hsa-miR-627-5p	DSEL	1
683	hsa-miR-628-3p	UST	1
684	hsa-miR-628-5p	CHST15	1
685	hsa-miR-629-3p	DSE	1
686	hsa-miR-634	DSEL	1
687	hsa-miR-635	CHST3	1
688	hsa-miR-636	GLCE	1
689	hsa-miR-640	CHST6	1
690	hsa-miR-641	UST	1
691	hsa-miR-642b-3p	CHST9	1
692	hsa-miR-650	CHST1	1
693	hsa-miR-6500-5p	HS6ST1	1
694	hsa-miR-6501-5p	HS3ST1	1
695	hsa-miR-6507-3p	CHST14	1
696	hsa-miR-6509-3p	CHST4	1
697	hsa-miR-651-3p	HS2ST1	1
698	hsa-miR-6510-5p	CHST11	1
699	hsa-miR-6511a-5p	CHST1	1
700	hsa-miR-6516-5p	CHST1	1
701	hsa-miR-658	CHST12	1
702	hsa-miR-665	NDST3	1
703	hsa-miR-6715a-3p	CHST12	1
704	hsa-miR-6726-5p	HS6ST1	1
705	hsa-miR-6728-5p	CHST6	1
706	hsa-miR-6729-5p	CHST6	1
707	hsa-miR-6736-3p	NDST3	1
708	hsa-miR-6736-5p	HS6ST1	1
709	hsa-miR-6738-5p	TPST2	1
710	hsa-miR-6744-3p	HS3ST1	1
711	hsa-miR-6756-3p	NDST1	1
712	hsa-miR-6756-5p	CHST12	1
713	hsa-miR-6758-5p	HS6ST3	1
714	hsa-miR-676-3p	DSEL	1
715	hsa-miR-6761-5p	CHST11	1
716	hsa-miR-6765-3p	UST	1
717	hsa-miR-6766-5p	CHST12	1
718	hsa-miR-6767-3p	HS6ST3	1
719	hsa-miR-6774-5p	CHST3	1
720	hsa-miR-6776-3p	DSE	1
721	hsa-miR-6777-3p	CHST12	1
722	hsa-miR-6778-3p	HS3ST1	1
723	hsa-miR-6778-5p	UST	1
724	hsa-miR-6780a-3p	HS3ST1	1
725	hsa-miR-6790-3p	CHST6	1
726	hsa-miR-6798-3p	CHST15	1
727	hsa-miR-6801-3p	HS3ST1	1
728	hsa-miR-6805-3p	HS3ST1	1
729	hsa-miR-6810-3p	HS3ST1	1
730	hsa-miR-6818-3p	TPST2	1
731	hsa-miR-6821-3p	CHST6	1
732	hsa-miR-6824-5p	CHST11	1
733	hsa-miR-6825-5p	CHST11	1
734	hsa-miR-6832-5p	CHST12	1
735	hsa-miR-6843-3p	CHST3	1
736	hsa-miR-6845-3p	HS3ST1	1
737	hsa-miR-6846-5p	HS6ST1	1
738	hsa-miR-6848-3p	CHST3	1
739	hsa-miR-6848-5p	HS6ST1	1
740	hsa-miR-6851-5p	UST	1
741	hsa-miR-6852-5p	CHST6	1
742	hsa-miR-6856-5p	HS6ST3	1
743	hsa-miR-6864-5p	HS3ST1	1
744	hsa-miR-6870-5p	CHST6	1
745	hsa-miR-6875-3p	HS3ST1	1
746	hsa-miR-6875-5p	HS6ST1	1
747	hsa-miR-6878-3p	HS3ST1	1
748	hsa-miR-6884-5p	GLCE	1
749	hsa-miR-6885-3p	HS3ST1	1
750	hsa-miR-6893-3p	DSE	1
751	hsa-miR-6895-3p	TPST2	1
752	hsa-miR-7-2-3p	HS2ST1	1
753	hsa-miR-7107-5p	HS3ST1	1
754	hsa-miR-7109-3p	HS3ST1	1
755	hsa-miR-7111-5p	CHST6	1
756	hsa-miR-7151-5p	HS3ST5	1
757	hsa-miR-7152-5p	DSE	1
758	hsa-miR-7154-3p	CHST11	1
759	hsa-miR-744-3p	HS3ST1	1
760	hsa-miR-758-3p	CHST3	1
761	hsa-miR-769-5p	GLCE	1
762	hsa-miR-7851-3p	CHST1	1
763	hsa-miR-7856-5p	HS6ST1	1
764	hsa-miR-7974	NDST3	1
765	hsa-miR-8059	CHST4	1
766	hsa-miR-8068	HS6ST3	1
767	hsa-miR-8070	CHST2	1
768	hsa-miR-8079	CHST6	1
769	hsa-miR-8084	HS2ST1	1
770	hsa-miR-873-5p	CHST1	1
771	hsa-miR-876-3p	NDST3	1
772	hsa-miR-877-3p	CHST9	1
773	hsa-miR-888-5p	CHST2	1
774	hsa-miR-889-5p	NDST3	1
775	hsa-miR-920	HS6ST1	1
776	hsa-miR-92a-1-5p	DSE	1
777	hsa-miR-944	GLCE	1
778	hsa-miR-99b-5p	CHST15	1

## Sheet: I.Hydrolase
I: mature miRNAs targeting glycosyltransferases (GTs) for hydrolases
	mature_mirna_id	gene_symbol	counts
1	hsa-miR-125b-5p	NEU1	1
2	hsa-miR-155-5p	NEU1	1
3	hsa-miR-1-3p	FUCA1, NEU1, NEU3	3
4	hsa-miR-124-3p	FUCA2, NEU4	2
5	hsa-miR-129-2-3p	FUCA1, FUCA2, NEU1	3
6	hsa-miR-16-5p	FUCA1, FUCA2, NEU1	3
7	hsa-miR-27a-3p	FUCA1, NEU1, NEU3	3
8	hsa-miR-374a-5p	FUCA1, FUCA2, NEU1	3
9	hsa-let-7a-5p	FUCA1, NEU3	2
10	hsa-let-7b-5p	FUCA1, NEU1	2
11	hsa-miR-107	FUCA1, FUCA2	2
12	hsa-miR-195-5p	FUCA1, FUCA2	2
13	hsa-miR-23b-3p	FUCA1, NEU1	2
14	hsa-miR-27a-5p	FUCA1, NEU3	2
15	hsa-miR-494-3p	FUCA1, FUCA2	2
16	hsa-miR-522-5p	FUCA2, NEU3	2
17	hsa-let-7c-5p	FUCA1	1
18	hsa-let-7d-5p	FUCA1	1
19	hsa-let-7e-5p	FUCA1	1
20	hsa-let-7f-5p	FUCA1	1
21	hsa-let-7g-5p	FUCA1	1
22	hsa-let-7i-5p	FUCA1	1
23	hsa-miR-10b-5p	FUCA2	1
24	hsa-miR-1180-3p	NEU3	1
25	hsa-miR-1229-3p	NEU3	1
26	hsa-miR-1245b-5p	NEU3	1
27	hsa-miR-1295b-3p	NEU3	1
28	hsa-miR-1301-3p	NEU1	1
29	hsa-miR-1303	NEU3	1
30	hsa-miR-146a-5p	NEU4	1
31	hsa-miR-147a	FUCA1	1
32	hsa-miR-148b-5p	NEU3	1
33	hsa-miR-150-5p	FUCA1	1
34	hsa-miR-15a-5p	FUCA2	1
35	hsa-miR-15b-5p	FUCA2	1
36	hsa-miR-16-1-3p	FUCA2	1
37	hsa-miR-17-5p	FUCA2	1
38	hsa-miR-1825	NEU3	1
39	hsa-miR-186-5p	NEU3	1
40	hsa-miR-196a-5p	FUCA1	1
41	hsa-miR-202-5p	FUCA1	1
42	hsa-miR-205-5p	NEU1	1
43	hsa-miR-21-3p	FUCA1	1
44	hsa-miR-214-3p	FUCA1	1
45	hsa-miR-22-3p	FUCA2	1
46	hsa-miR-22-5p	FUCA1	1
47	hsa-miR-224-3p	FUCA2	1
48	hsa-miR-26a-5p	NEU1	1
49	hsa-miR-27b-3p	FUCA1	1
50	hsa-miR-2861	NEU3	1
51	hsa-miR-3065-5p	FUCA2	1
52	hsa-miR-30a-5p	FUCA1	1
53	hsa-miR-30b-5p	FUCA1	1
54	hsa-miR-30c-5p	FUCA1	1
55	hsa-miR-30d-5p	FUCA1	1
56	hsa-miR-30e-5p	FUCA1	1
57	hsa-miR-3142	NEU3	1
58	hsa-miR-338-3p	NEU3	1
59	hsa-miR-34a-5p	NEU1	1
60	hsa-miR-3607-3p	NEU3	1
61	hsa-miR-372-3p	NEU2	1
62	hsa-miR-378a-5p	NEU3	1
63	hsa-miR-424-5p	FUCA2	1
64	hsa-miR-4661-5p	NEU3	1
65	hsa-miR-4719	NEU3	1
66	hsa-miR-4731-3p	NEU3	1
67	hsa-miR-4786-3p	NEU1	1
68	hsa-miR-4801	NEU3	1
69	hsa-miR-497-5p	FUCA2	1
70	hsa-miR-503-5p	FUCA1	1
71	hsa-miR-522-3p	FUCA2	1
72	hsa-miR-5690	NEU1	1
73	hsa-miR-580-5p	NEU3	1
74	hsa-miR-6830-5p	NEU3	1
75	hsa-miR-9-5p	NEU3	1
76	hsa-miR-92a-1-5p	NEU3	1
77	hsa-miR-93-5p	FUCA2	1
78	hsa-miR-935	NEU1	1
79	hsa-miR-98-5p	FUCA1	1
